# Supplementary material for: Multimodal evoked potentials for functional quantification and prognosis in multiple sclerosis
Source: BMC Neurol. 2016 Jun 1;16:83. doi: 10.1186/s12883-016-0608-1 (PMC4888661; doi:10.1186/s12883-016-0608-1)
Supplement: Additional file 1: — Raw demographical, clinical and electrophysiological data of the 100 MS patients obtained at T0 and T1. (XLSX 362 kb) [file 12883_2016_608_MOESM1_ESM.xlsx]

## Sheet: Données démographiques et fixes
N° Patient	D.N.	Sexe	Taille (cm)	Latéralité MS	Année début maladie (années)	Phénotype initial	Date EDSS4	Date EDSS6
1	1971-06-24	1	184	0	2000-01-01	RR	2003-07-09
2	1973-04-12	1	178	0	2001-01-01	RR
3	1961-03-17	0	165	0	1979-01-01	RR	2001-07-12
4	1972-10-12	1	187	1	2000-01-01	RR
5	1968-02-01	0	175	0	1996-01-01	RR	2001-10-08	2006-05-02
6	1973-08-02	0	168	0	2002-02-01	RR
7	1961-02-14	1	175	0	1985-01-01	RR
8	1954-12-25	1	176	0	1993-01-01	RR	2001-04-27	2012-07-17
9	1974-03-27	1	186	0	2004-09-01	RR	2010-06-07	2011-03-15
10	1942-08-01	0	162	1	1986-01-01	RR
11	1968-12-22	0	170	0	1995-01-01	RR
12	1961-08-07	0	167	1	1996-09-01	RR
13	1962-11-03	0	163	0	1996-07-01	RR	2012-05-09
14	1963-09-07	0	161	0	1986-01-01	RR
15	1944-02-23	1	173	0	1968-01-01	RR	2002-07-04
16	1968-10-25	0	167	1	1992-01-01	RR	2012-01-17
17	1966-04-20	0	163	0	2003-08-01	RR
18	1967-08-07	1	180	0	1998-07-01	RR
19	1968-01-13	1	162	0	1999-06-01	RR	2009-05-19
20	1982-10-11	0	159	0	1994-01-01	RR
21	1961-05-07	0	157	0	2002-08-01	RR
22	1955-09-05	0	167	0	1987-01-01	RR
23	1970-03-19	0	163	0	1988-01-01	RR	2001-03-29
24	1970-02-27	0	167	0	2000-12-01	RR
25	1980-03-27	0	162	0	2001-04-01	RR	2007-03-16	2009-06-26
26	1957-10-24	0	167	0	1998-05-01	RR
27	1966-01-06	1	183	0	1995-04-01	RR
28	1971-06-07	1	182	0	1996-05-01	RR
29	1965-07-09	1	164	0	1996-01-01	RR
30	1967-01-26	0	166	0	1991-01-01	RR	2004-04-05
31	1950-08-29	1	174	0	1980-01-01	RR
32	1975-10-27	0	175	0	1992-05-01	RR
33	1947-03-14	0	160	0	1998-01-01	RR	2010-07-28
34	1967-10-12	1	173	0	1996-04-01	RR	2012-10-15
35	1954-01-06	0	158	0	1997-01-01	RR	2011-04-15
36	1956-05-05	0	166	0	2002-01-01	RR	2012-02-08
37	1956-09-03	1	168	0	1994-01-01	RR	2009-06-03
38	1958-09-19	0	173	0	1991-08-01	RR	2011-10-29
39	1963-09-13	0	163	0	1988-04-01	RR	2002-07-15	2004-06-25
40	1973-02-21	1	186	0	1996-03-01	RR
41	1953-11-01	1	181	1	1998-01-01	RR
42	1985-05-19	0	159	0	2001-08-01	RR
43	1956-06-29	1	170	0	1985-01-01	RR	2005-10-21	2012-04-27
44	1953-03-13	0	168	0	1996-06-01	RR	< 7/01/2003
45	1974-10-23	0	171	0	2002-05-01	RR
46	1971-02-28	1	175	0	1988-01-01	RR
47	1949-02-08	1	185	0	1980-01-01	RR	<1/1/2002	2004-01-05
48	1976-12-16	0	170	0	1989-01-01	RR	2008-10-13
49	1966-09-14	0	161	0	1990-01-01	RR
50	1954-01-11	0	164	0	2000-05-01	RR
51	1974-04-16	1	184	0	2005-04-01	RR
52	1966-09-14	0	161	0	1991-01-01	RR
53	1972-05-18	0	156	0	2005-10-01	RR
54	1979-02-13	0	168	0	1996-12-01	RR	2012-12-06
55	1973-01-09	0	169	0	1995-01-01	RR
56	1974-07-08	1	172	0	2000-12-01	RR
57	1966-11-19	1	170	0	1992-01-01	RR	<21/11/2002	<31/11/2008
58	1976-10-22	1	174	0	2003-01-01	RR	2004-03-24	2010-11-15
59	1972-06-15	0	161	0	1995-01-01	RR
60	1938-06-23	1	164	0	2000-05-01	PP	2011-03-14
61	1981-04-28	0	173	0	2003-01-01	RR
62	1963-09-17	0	170	0	2001-12-01	RR	2010-04-19
63	1975-01-02	1	175	0	1997-01-01	RR
64	1961-11-18	0	158	0	1998-01-01	RR	2010-04-06
65	1968-04-29	0	162	0	1992-12-01	RR
66	1947-06-10	0	157	0	2000-06-01	RR
67	1965-08-01	0	166	0	1997-07-01	RR	2010-10-04
68	1958-07-02	0	158	0	1986-01-01	RR
69	1959-10-21	1	180	0	2003-09-01	RR
70	1959-03-23	0	167	1	1994-01-01	RR
71	1971-01-16	0	157	0	2002-11-01	RR
72	1958-09-01	0	168	0	1997-07-01	RR
73	1958-09-18	0	164	0	1989-06-01	RR	<1/1/2000
74	1959-04-12	0	160	0	1985-01-01	RR	2009-08-25
75	1959-04-05	0	157	0	2006-05-01	RR
76	1961-09-20	1	175	0	1984-01-01	RR	2002-02-07	2010-12-06
77	1971-11-10	1	175	1	1995-01-01	RR	<10/02/2007
78	1950-01-25	1	187	0	1993-01-01	RR	2001-01-01	2008-12-12
79	1955-03-09	0	155	0	1988-01-01	RR	<7/3/2001	<7/3/2001
80	1978-12-11	0	169	0	1998-01-01	RR	2008-10-29
81	1978-07-14	0	172	0	2003-03-01	RR
82	1960-10-01	0	167	0	2003-12-01	RR
83	1966-12-18	1	186	1	2001-01-01	RR
84	1963-07-16	0	162	0	1992-08-01	RR
85	1962-04-21	1	180	0	1980-01-01	RR	<29/1/2004
86	1949-01-21	0	163	0	1979-01-01	RR	2000-01-01	2007-09-11
87	1960-06-12	0	163	0	2001-07-01	RR
88	1970-02-28	0	153	0	1995-01-01	RR	2003-06-26	2008-09-01
89	1964-12-23	0	156	0	1986-01-01	RR
90	1980-11-11	1	180	0	2002-02-01	RR
91	1943-05-22	1	182	0	1963-01-01	RR
92	1961-11-06	0	168	0	1997-01-01	RR	<20/8/2004	2008-05-10
93	1972-07-27	1	172	0	1992-01-01	RR
94	1950-09-26	1	180	0	1994-01-01	RR	2002-11-21	2008-11-18
95	1968-01-25	0	170	0	2002-05-01	RR
96	1954-10-23	1	180	0	1981-01-01	RR	2005-03-21	2008-04-11
97	1972-07-14	1	200	0	1989-01-01	RR	2001-04-19
98	1962-04-24	0	166	0	1998-01-01	RR
99	1964-09-28	0	168	0	1998-04-01	RR
100	1966-08-02	0	166	0	1998-09-01	RR

## Sheet: Données cliniques
N° Patient	Temps	Date clinique	Poids (kg)	Phénotype	DMT	DMT durant le suivi, oui =1; non = 0)	EDSS /10	Aggravation EDSS de T0 à T1	SF Pyr. /6	SF Cérébell. /5	SF TC /5	SF Sens. /6	SF Sphynct. /6	SF Vue /6	SF Fonct. Ment. /5	P. Marche (m)	Pall. Crâne (sec)	Pall. MSD	Pall. MSG	Pall. MID	Pall. MIG	9HPT D1 (sec)	9HPT D2	9HPT G1	9HPT G2	25FWT1(sec)	25FWT2	PASAT (/60)	SDMT	Force Jamar D1 (Kgf)	Force Jamar D2	Force Jamar D3	Force Jamar G1	Force Jamar G2	Force Jamar G3	Hauser /9	Rankin /5	MSWS (/48)	MSWS1 (/4)	MSWS2 (/4)	MSWS3 (/4)	MSWS4 (/4)	MSWS5 (/4)	MSWS6 (/4)	MSWS7 (/4)	MSWS8 (/4)	MSWS9 (/4)	MSWS10 (/4)	MSWS11 (/4)
1	T0	2002-05-22	105	RR	1	1	3		2	1	0	1	2	0	0	500	11.81	19.63	19.87	9.74	19.08	21.69	20.78	21.62	19.81	5.68	4.38	54		55.0094	60.1029	55.0094	66.215	61.1216	61.1216	2	2
1	T1	2011-07-15	84.5	RR	1		5.5	1	3	3	1	2	1	1	0	100	10.2	14.9	14	6.1	4.6	16.4	18.15	19.69	19.12	7.34	7.46	51	45	62	60	59	60	58	55			24	2	4	2	3	2	2	1	2	4	0	0
2	T0	2003-09-06	79	RR	0	1	2.5		2	1	1	2	0	0	0	5000	10.9	13.2	14.91	9.49	7.71	20.64	18.04	25.87	22.36	3.06	2.79	50		72.3272	66.215	65.1964	55.0094	57.0468	57.0468	1	1
2	T1	2011-03-11	79.6	RR	1		2.5	0	2	1	1	1	0	2	0	5000	10.9	15.5	18.4	19	18.4	24.81	21.97	22.29	19.09	3.41	3.62		57	51	50	42	44	46	44			11	1	3	1	0	0	0	1	0	0	1	3
3	T0	2003-10-17	61.6	RR	0	0	4		2	2	3	3	2	0	0	4000	18.35	15.97	8.39	5.55	5.97	19.98	17.71	25.77	23.47	4.25	4.47	54		49.3938	49.3938	53.8841	42.2093	47.1486	44.9035	2	1
3	T1	2011-06-08	61.6	RR	0		4	0	2	2	2	3	1	1	1	4000	6.8	7.9	6.9	0	0	18.09	19.44	24.97	24.81	5.15	5.34		28	29	30	30	30	28	28			26	3	3	2	1	2	3	2	2	2	2	2
4	T0	2003-01-17	92.5	RR	1	1	1.5		1	0	0	1	1	1	0	5000	16.33	17.69	17.83	18.15	16.23	18.07	16.68	19.61	18.75	2.77	2.75	51		53.4814	53.4814	53.4814	66.215	66.215	66.215	1	1
4	T1	2011-01-17	89.8	RR	1		1.5	0	1	0	0	1	1	0	1	5000	12.1	21.1	21.6	17.9	21.7	17.55	18.09	15.7	18	3.03	3		54	66	61	60	58	56	54			9	1	2	0	1	0	2	1	0	0	1	1
5	T0	2002-05-07	58	RR	2	1	4		3	3	1	3	1	0	0	500	5.76	7.33	8.77	5.35	5.19	24.16	24.57	22.56	25.47	5.59	5.7	43		47.1486	40.4131	38.617	47.1486	40.4131	40.4131	2	2
5	T1	2007-10-03	50	SP	2		6.5	1	5	4	4	3	3	2	3	10	9.88	26.44	24.88	12	12.19	45	38.5	28.44	28.88	29.5	28.18	56		21	26	23.5	28	26	25			48	4	4	4	4	4	4	4	4	4	4	4
6	T0	2002-09-03	85	RR	2	1	1		0	0	0	0	0	0	0	5000	8.62	12.59	16.43	10.05	13.97	17.46	20.45	23.07	21.28	4.28	4.16	44		38.617	39.515	40.4131	39.515	40.4131	41.3112	1	1
6	T1	2008-07-15	84.8	RR	2		1	0	1	1	1	1	0	0	0	5000	9.56	16.44	14.25	7.94	11.56	17.19	15.56	19.31	17.31	3.88	4		59	30	28	26	31	29	26			18	2	2	2	3	2	2	1	0	1	1	1
7	T0	2003-01-31	77	RR	0	0	1.5		1	0	1	0	0	0	0	5000	6.85	15.3	15	15	15	20.78	19.76	20.45	18.59	3.86	3.59	56		72.8366	81.4954	80.4767	81.4954	71.3085	71.3085	0	0
7	T1	2013-01-14	89.1	RR	0		1.5	0	1	1	1	0	0	0	1	5000	10.5	19.3	18	17.9	20.5	20.78	17.53	22.34	20.6	3.97	4.31		47	54	50	49	55	51	48			0	0	0	0	0	0	0	0	0	0	0	0
8	T0	2002-10-15	84.5	RR	3	1	4		4	1	0	1	1	0	0	500	6.69	18.12	24.38	8.03	8.87	26.8	29.62	25.01	24.33	4.77	4.79	44		41.7664	41.7664	45.8412	63.6683	61.1216	56.0281	2	2
8	T1	2011-04-01	81	RR	3		5	1	4	2	1	2	2	2	2	200	14.2	19.1	14.2	17.4	15.5	24.6	24.47	20.78	21.91	7.28	6.69		39	36	34	30	52	48	45			32	3	4	3	1	3	3	3	3	2	3	2
9	T0	2005-05-17	63.5	RR	2	1	4		3	3	1	1	1	2	1	500	7.19	8.88	16.94	12.19	5.62	22.5	22.56	22.37	23.94	4.75	5	30		51.444	48.8973	41.7664	64.1777	53.4814	64.1777
9	T1	2013-06-01	76.4	SP	0		6	1	4	3	2	2	1	3	1	100	6.6	9.9	7	7.6	4.8	28.18	27.48	178.16	184.21	25	27.32		28	39	39	34	12	14	13			38	3	4	4	3	3	3	3	3	3	3	3
10	T0	2005-05-25	57.6	RR	1	1	2		1	0	0	2	0	1	0	5000	7.19	16.83	19.44	12.75	15	19.44	20.69	23.25	21.88	4.31	4.62	53		46.2506	41.7602	38.617	44.4544	44.0054	48.4957
10	T1	2013-02-05	56.7	RR	1		3	1	2	2	1	2	0	1	1	1000	10.2	22.9	17.4	10.6	12.6	20.91	19.84	22.03	18.82	5.78	6.16		45	17	17	17	27	27	27			30	2	3	3	3	3	3	2	2	2	2	2
11	T0	2002-11-22	60.4	RR	2	1	3		2	0	0	3	0	0	1	5000	5.2	14.21	13.34	7.33	6.98	22.84	19.32	23.28	20.97	4.44	4.66	45		44.0054	44.4544	44.0054	32.7795	32.7795	32.3305	1	1
11	T1	2011-09-19	66	RR	1		3	0	2	2	1	2	1	1	1	2000	8.1	12	16.1	8.2	7.4	18.56	19.88	22.28	22.17	5.31	5.18			21	18	20	18	18	16			35	4	4	4	2	3	4	3	2	2	3	2
12	T0	2003-10-22	63.5	RR	0	1	3		3	1	1	1	1	0	1	5000	7.89	20.7	20.38	10.62	13.59	22.08	18.94	24.56	21.29	4.77	4.58	16		41.3112	39.066	34.1266	46.026	46.026	41.3112	2	2
12	T1	2013-06-05	70.6	RR	1		3	0	2	1	2	2	1	1	2	5000	7.9	19.2	14.7	5.5	7.7	21.53	22.34	19.65	19.66	5.25	5.78		29	30	25	20	27	25	21			22	2	4	1	1	1	2	1	2	2	2	2
13	T0	2002-06-03	51	RR	2	1	2.5		2	1	1	2	1	0	0	5000	9.06	22.43	20.15	15.57	16.23	22.14	20.09	23.11	19.8	5.04	4.95	53		37.2699	40.4131	40.4131	44.0054	44.0054	42.2093	1	1
13	T1	2012-05-09	55.2	RR	2		4	1	3	3	1	2	2	1	2	500	9.7	21.1	19.9	14.8	16.8	20.32	22.38	17.22	17.93	5	5.47			22	19	20	28	27	28			28	3	4	3	2	2	3	3	1	1	0	3
14	T0	2006-06-15	67.1	RR	0	1	2.5		1	2	1	2	0	0	0	5000	11.44	24.83	21.37	20.94	22.75	18.69	20	20.5	20.31	3.75	3.94	44		40.4131	49.3938	47.1486	47.1486	44.0054	44.9035
14	T1	2013-03-27	72.3	RR	1		3.5	1	3	3	1	3	0	1	1	800	8	15.3	18.3	17.8	14.6	19.1	19.59	21.59	21.38	4.88	5.28			36	35	33	36	34	31			25	3	4	2	2	1	3	3	0	2	3	2
15	T0	2002-07-04	60.2	RR	0	0	4		3	4	2	2	1	2	1	5000	8.5	13.5	17.06	6.88	11.12	28.1	26.78	23.84	23.84	5.62	6.22	37		53.4814	53.9907	52.208	51.9533	48.3879	44.8225
15	T1	2013-06-10	72.8	RR	0		4	0	3	3	2	2	1	2	2	5000	7.4	10.4	13.6	5.5	7	20.06	23.35	25.32	22.09	5.94	5.88		19	34	39	38	35	35	35			15	1	4	1	1	1	1	1	1	1	1	1
16	T0	2003-01-22	78.4	RR	1	1	2		1	0	0	1	0	2	0	5000	7.09	22.37	11.36	22.17	14.79	17.64	17.64	17.07	16.18	4.76	4.57	55		44.0054	39.515	44.9035	47.1486	51.639	53.8841	0	1
16	T1	2010-11-10	81	RR	1		4	1	2	2	1	2	4	1	2	1000	8.75	17.88	12.94	5.31	6.94	27.75	27.5	26.06	26.56	6.56	5.75		30	24	21	25	25	26	22			28	3	3	3	2	2	3	3	0	0	3	3
17	T0	2003-11-18	54.2	RR	0	1	2		2	1	0	1	0	0	0	5000	7.99	17.47	21.79	15.21	14.79	18.54	15.97	20.18	19.25	4.03	3.49	55		38.617	41.7602	51.639	57.0274	48.9448	55.6803	1	1
17	T1	2012-06-19	58.6	RR	1		2	0	2	0	1	0	0	0	0	5000	6.4	14.2	16.6	15.4	16.4	21.09	23.06	15.5	16.1	4.22	4.1		40	35	32	29	32	30	23			3	0	2	1	0	0	0	0	0	0	0	0
18	T0	2002-07-05	86.2	RR	1	1	3		2	0	2	2	0	0	0	5000	5.91	10	10.37	8	8.57	24.03	20.56	23.81	25.06	3.4	3.5	45		24.958	26.486	25.9767	33.6169	33.6169	31.0701	2	2
18	T1	2013-05-03	82.2	RR	1		3.5	0	2	2	1	3	1	1	2	5000	11.3	18	18	20	20	17.16	15.41	22.78	23.88	4.22	3.63		41	24	24	24	25	24	25			24	3	4	0	1	1	4	4	0	0	4	1
19	T0	2002-05-22	62.8	RR	1	1	3		3	2	0	1	1	1	0	5000	17.94	20.33	19.06	14.98	18.43	28.3	26.9	25.96	23.64	4.29	4	47		44.8225	45.3318	47.3692	46.3505	51.9533	46.3505	1	2
19	T1	2012-09-12	61.2	RR	1		5	1	3	3	1	2	1	1	1	150	13.2	14.5	15.7	10.1	9.9	25.62	22	24.19	24.38	5.85	5.69		32	39	39	41	41	42	44			31	3	4	3	3	2	3	2	1	2	3	3
20	T0	2003-11-13	53.3	RR	1	1	1.5		1	1	0	1	0	0	1	5000	10.39	24.23	22.29	15.93	19.34	17.42	18.99	18.53	18.53	5.11	4.95	37		34.5757	33.2286	36.8208	37.7189	46.2506	48.4957	1	1
20	T1	2010-07-26	63.7	RR	1		2.5	1	2	1	1	1	1	1	2	2000	7.44	17.5	18.12	12.19	13.75	19.62	17.81	17.07	19.13	5.22	4.47		37	25	23	25	28	20	27			26	2	3	3	2	2	3	2	2	2	2	2
21	T0	2004-02-23	54	RR	1	1	2.5		2	1	1	2	1	0	1	5000	7.62	19.09	16.17	10.93	12.37	19.37	16.73	19.57	15.97	4.59	4.59	54		47.5977	48.9448	48.0467	43.1073	46.6996	44.4544
21	T1	2009-10-07	66.8	RR	1		1.5	0	1	0	0	1	1	0	1	5000	12	19.06	17.88	15.62	16.94	16.5	17.06	18.56	18.62	4.5	4.44		43	30	29	27	32	29	26			0	0	0	0	0	0	0	0	0	0	0	0
22	T0	2003-11-28	60.9	RR	0	0	1.5		1	1	0	1	0	0	0	5000	6.92	14.13	10.13	7.55	5.32	18.84	16.84	21.65	23.5	4.42	4.48	47		42.6583	56.1293	56.1293	53.4351	40.8621	41.3112
22	T1	2009-05-28	63.6	RR	0		2	0	1	1	1	1	1	2	1	5000	8.37	15.25	12.75	9.06	10	16.56	15.56	19.06	24.88	4.5	4.5		49	25	21	17	25	22	22			14	1	3	1	1	1	1	1	0	0	3	1
23	T0	2003-02-24	61.9	RR	1	1	4.5		4	3	3	2	1	3	0	300	13.6	14.65	17.27	8.56	11.42	29.14	26.3	22.32	26.11	8.77	8.59	33		30.5344	30.5344	29.6363	33.2286	29.6363	31.4324	3	2
23	T1	2008-10-24	57.9	RR	3		6	1	4	3	2	2	1	3	1	50	11.31	13.5	13.31	12.75	11.69	25.34	22.41	22.08	21.63	10.06	10.85		50	25	25	21	24	24	21			30	3	4	2	1	2	3	2	1	3	3	3
24	T0	2002-12-30	56.6	RR	2	1	2		2	0	1	1	0	0	0	5000	6.37	15	15	13	12	19.13	16.02	16.21	16.15	3.99	3.95	60		58.3745	56.1293	53.8841	62.8648	60.6197	58.3745	1	1
24	T1	2007-10-15	57.7	RR	2		2	0	2	1	0	0	0	0	0	5000	10	20.75	18.31	13.88	16	16.37	14.75	15	15.12	4.25	4		59	44	41	37	37	34	32			0	0	0	0	0	0	0	0	0	0	0	0
25	T0	2002-07-16	57	RR	2	1	1.5		1	0	0	1	0	1	0	5000	10.47	17.25	17.6	12.59	19.72	19.84	17.94	20.87	21.92	3.11	3.8	26		31.4324	31.4324	31.4324	28.7382	27.8401	25.1459	1	0
25	T1	2010-04-21	54.8	RR	2		6	1	4	3	1	3	2	0	2	100	10.88	17.25	21.94	9.88	9.31	16.69	17.25	16	17.06	8.88	9.37		52	33	31	26	25	23	20			42	3	4	2	2	3	4	4	4	4	4	4
26	T0	2002-05-29	46.9	RR	2	1	2.5		1	0	0	2	0	1	0	5000	10.92	15.93	18.95	10.53	12.47	24.81	22.12	23.92	25.12	5.32	5.59	47		28.7382	25.1459	26.044	30.0853	24.2479	27.3911	2	1
26	T1	2008-06-09	61.6	RR	2		5	1	2	1	0	2	1	1	3	200	7.94	8.25	13.31	12.5	11.94	20.5	22.37	20.19	22.31	5.23	5.37			23	23	21	24	22	18			30	3	4	4	3	2	4	2	0	1	3	3
27	T0	2002-09-03	79	RR	1	1	3		1	0	0	3	2	1	0	5000	16.6	14.01	18.31	13.37	17.02	21.1	22.43	19.43	19.17	3.85	2.8	16		57.5562	70.2898	65.1964	70.2898	70.2898	70.2898	1	0
27	T1	2012-12-10	77.3	RR	1		3	0	2	1	1	1	2	1	3	5000	11.3	16.6	17.6	13.9	16.2	19.91	20.68	18.97	18.71	4.56	4.16		47	64	57	54	59	59	59			30	4	3	1	2	3	3	3	0	2	3	3
28	T0	2002-06-27	99.5	RR	1	1	2		1	1	0	2	1	1	0	5000	7.73	14.06	15.15	8.47	13.59	19.66	17.42	18.88	17.4	3.85	3.47	56		49.916	40.7477	42.7851	42.7851	42.7851	45.8412
28	T1	2009-01-21	104	RR	1		1	0	1	0	0	0	0	0	0	5000	7.73	14.5	17.83	11	14.06	19.56	17.12	15.4	17.69	3.88	3.5		48	59	56	48	51	47	41			0	0	0	0	0	0	0	0	0	0	0	0
29	T0	2002-12-20	72.1	RR	4	1	3		3	1	0	2	1	1	0	5000	9.83	13.12	12.5	14.5	11.04	23.07	21.15	23.47	21.68	5.71	6.15	41		50.9347	53.4814	41.7664	36.6729	37.6916	32.5982	2	1
29	T1	2012-06-26	80.4	RR	0		2	0	2	1	1	1	1	2	1	5000	11.1	18.3	17	16.2	18.8	20.91	20.97	20.09	20.03	5.06	4.72		37	29	21	26	20	26	18			19	2	3	2	1	1	2	1	1	0	2	3
30	T0	2002-11-21	60.6	RR	1	1	3.5		3	0	0	1	0	2	0	500	7.39	21.43	21.6	19.69	17.7	22.03	20.89	25.32	23.63	4.47	4.38	29		46.2506	39.515	38.617	22.4517	17.9614	17.9614	2	2
30	T1	2009-03-25	49.8	RR	1		6	1	4	2	1	3	3	2	2	50	10.62	23.19	22.69	26.62	13.25	24.06	20.56	30.25	28.94	7.5	6.88		12	28	27	25	13	12	8			43	3	4	3	3	4	4	3	3	4	4	4
31	T0	2002-08-20	75.4	RR	0	0	3.5		3	0	0	2	1	1	0	5000	8.73	14.44	18.85	6.03	12.3	23.07	21.76	21.04	20.45	4.17	4.18	60		61.6309	44.3131	40.2384	71.3085	71.3085	71.8179
31	T1	2008-10-01	77.7	SP	0		4	0	4	2	1	3	1	1	0	2000	10.5	17.5	18.56	12.88	15.62	22.06	23.12	22.88	19.62	3.94	4.06		53	34	36	34	38	37	38			40	4	4	4	3	3	4	4	0	3	3	4
32	T0	2002-05-06	47.9	RR	5	1	4		3	2	1	2	2	1	1	1500	7.87	15.4	15.43	10.72	11.88	27.07	27.07	28.22	28.22	4.72	4.59	23		38.1679	34.1266	40.4131	23.3498	24.6969	30.5344	2	3
32	T1	2011-03-05	51.7	RR	1		3.5	0	2	2	1	2	2	2	2	1500	7.9	17.7	16.4	5.4	10.3	21.47	19.37	24.31	21.16	4.94	4.78		31	23	23	22	23	22	25			28	3	4	4	4	3	3	2	1	0	1	1
33	T0	2002-10-24	52.1	RR	2	1	3		3	1	1	2	2	0	0	5000	8.02	20.63	23.19	12.06	14.19	20.4	18.52	22.43	22.58	8.38	9.38	41		37.7189	47.1486	42.2093	47.1486	46.2506	44.0054	2	2
33	T1	2009-02-07	49.7	RR	2		3.5	0	3	1	1	1	1	1	3	2500	9.88	16.75	17.06	6.69	7.94	18.37	20.06	19.37	21.62	6	6.19		39	14	14	12	22	18	19			24	2	4	1	3	3	2	0	1	1	2	2
34	T0	2002-08-30	59.7	RR	2	1	3.5		3	1	0	2	1	0	0	1000	6.03	11.97	15.02	12.13	10.31	22.02	20.7	24.4	25.28	4.56	4.27	42		63.6683	81.4954	81.4954	63.6683	65.1964	67.2337
34	T1	2008-10-23	60.6	RR	2		3	0	2	1	1	2	1	0	2	1000	8.37	13.94	13.31	8.31	10.19	19.94	20.06	22.75	20.88	4.12	3.94		26	53	52	53	48	46	46			12	1	1	2	1	1	1	2	0	0	1	1
35	T0	2002-09-13	54.5	RR	2	1	2.5		2	1	1	2	1	0	0	5000	5.99	6.27	8.79	4.37	5.06	17.97	21.02	20.78	17.69	4.97	4.9	38		42.6583	39.9641	40.8621	46.6996	45.8015	44.9035	2	1
35	T1	2007-09-19	54.8	RR	2		3.5	1	3	2	1	2	2	0	0	2500	5.99	10.5	9.5	4.94	6.69	18.83	18.88	18.56	19.5	6.75	6.62		37	24	24	22	21	16	18			23	0	4	2	1	2	2	2	1	3	2	2
36	T0	2002-06-13	60.7	RR	0	1	3.5		3	1	1	3	1	0	0	5000	8.18	12.97	14.65	11.41	8.59	23.88	20.63	24.85	24.6	4.4	4.07	43		36.8208	39.9641	36.8208	34.1266	31.4324	27.8401
36	T1	2008-02-06	61.8	RR	2		3.5	0	3	1	0	2	1	0	1	1000	10.94	19.19	10.62	12.44	13.12	18.94	18.88	24.62	23.25	5.37	5.75		36	29	24	22	21	20	20			10	2	2	3	1	0	0	1	0	0	0	0
37	T0	2002-05-03	60.5	RR	1	1	4.5		3	2	1	4	3	1	0	300	6.45	10.35	11.87	0	0	39.66	35.66	28.93	32.69	4.25	4.15	22		35.1449	33.6169	32.5982	35.6543	27.5047	30.5608	2	2
37	T1	2007-09-12	66.5	RR	1		3.5	0	4	3	1	4	3	1	2	2000	7.83	14.37	11.69	0	0	32.12	30.6	30.77	31.19	4.88	5		33	44	46.5	46	41	40.5	41			23	2	4	2	2	2	2	2	2	1	2	2
38	T0	2002-11-15	77.2	RR	1	1	4		2	2	1	2	1	1	1	500	14.24	12.61	13.04	15.29	13.52	22.63	23.11	23.2	19.58	5.98	5.98	20		33.2286	35.0247	35.9228	33.2286	34.1266	30.5344	2	2
38	T1	2008-03-31	72.8	RR	1		4.5	0	3	3	1	3	1	1	2	300	11.83	12.44	12.19	6.5	7.62	20.44	21.56	17.69	18.44	6.19	5.88		30	24	21	21	21	22	22			27	2	4	2	2	3	2	2	2	2	2	2
39	T0	2002-12-14	57.5	RR	3	1	5		4	2	1	4	2	0	0	250	6.46	13.02	14.67	5.59	4.37	36.03	32.11	25.02	27.09	12.26	14.16	27		28.7382	28.7382	25.1459	26.493	30.9834	26.9421	3	3
39	T1	2008-02-02	77.8	SP	0		6	1	5	2	1	2	2	1	1	20	8	17.56	20.37	10.06	9.62	23.62	23.83	21.75	21.08	76.06	78.37		27	24	21	21	25	20	17			30	2	4	2	2	3	2	2	3	4	2	2
40	T0	2002-12-13	87.6	RR	1	1	1.5		1	0	0	1	0	0	0	5000	9.69	16.16	18.33	9.17	11.74	15.96	15.98	20.19	20.15	3.86	3.5	51		70.7992	71.3085	67.7431	73.8552	72.3272	68.7618	0	0
40	T1	2008-08-29	90.6	RR	1		1.5	0	1	0	1	1	0	0	0	5000	11	18.31	19.75	11.83	13.56	15.94	16.37	19.5	18.95	3.69	3.83		63	57	58	56	64	60	59			0	0	0	0	0	0	0	0	0	0	0	0
41	T0	2002-12-12	78.8	RR	0	0	2		1	0	0	2	1	0	0	5000	7.53	14.79	16.15	12.63	10.48	21.3	19.97	19.8	17.89	3.7	3.82	27		66.215	67.2337	68.7618	50.9347	56.5375	54.7547	1	1
41	T1	2007-04-23	78.1	RR	0		1.5	0	1	0	0	1	1	0	1	5000	9.5	18.75	18.19	11.44	10.69	20.19	18.88	17.37	17.25	4.12	4		32	63.5	68	61	68	62.5	70.5			2	0	0	0	2	0	0	0	0	0	0	0
42	T0	2002-09-06	49.8	RR	0	1	2.5		2	0	0	2	0	0	0	5000	8.82	16.57	19.18	12.93	11.53	26.42	23.97	27.64	24.64	3.91	4.18	40		37.7189	37.7189	36.8208	35.0247	36.8208	35.4737	1	0
42	T1	2008-01-14	56.3	RR	2		3	0	2	1	1	1	0	1	3	5000	13.31	20.06	21.62	15.12	13.5	19	21.83	23.19	26.25	4.83	5		49	19	17	19	21	19	16			1	0	0	0	1	0	0	0	0	0	0	0
43	T0	2002-07-08	69	RR	2	1	3.5		1	2	1	1	1	3	0	5000	7.69	19.95	18.78	14.16	17.48	32.04	29.72	24.99	21.63	4.42	4.42	43		63.6683	63.6683	66.215	61.1216	61.1216	62.6496	2	2
43	T1	2007-05-07	68.8	SP	2		6	1	4	2	3	2	2	3	2	50	9.32	17.85	19.6	15.97	17.75	28.37	28.25	21.44	24.12	6.56	7.19		30	46	48.5	47	46.5	46	43.5			28	3	4	3	2	2	3	1	0	3	3	4
44	T0	2003-01-07	64.1	RR	4	1	4.5		4	3	1	3	2	1	0	300	6.69	15.04	16.04	9.72	10.51	22.24	20.37	25.96	23.43	5.97	5.77	57		32.3305	34.1266	34.1266	26.9421	25.1459	25.1459	3	2
44	T1	2008-03-17	68	RR	1		5	0	4	3	1	2	3	1	2	200	8.06	10.56	15.69	10.88	7.31	18.31	19.56	21.19	26.12	5.31	5.12		47	31	29	28	21	18.5	15			30	1	4	2	3	3	2	3	1	4	1	3
45	T0	2002-06-27	84	RR	0	1	3.5		3	0	0	2	1	2	0	5000	6.54	14.87	17.07	9.11	9.73	21.69	19.47	23.72	20.56	4	3.91	43		38.617	40.4131	42.6583	46.6996	50.7409	47.1486	2	1
45	T1	2007-12-17	73.1	RR	3		2	0	2	0	1	1	0	0	1	5000	9.94	15.88	22	12.88	10.88	19.44	21.44	20.31	22.12	4.19	4.19		50	32	28.5	26	30	27	26			33	3	4	2	3	3	3	3	1	2	3	3
46	T0	2002-11-23	63.2	RR	1	1	3		2	0	0	2	2	0	0	5000	12.53	13.45	19.73	14.03	15.27	25.78	24.43	28.45	21.68	3.7	3.27	52		81.4954	84.0422	78.9487	76.402	81.4954	78.9487	1	1
46	T1	2008-04-01	70.8	RR	1		2	0	1	1	1	2	1	0	1	5000	10.94	10.69	16.19	15.12	10.69	25.56	19.56	19.88	19.31	3.75	3.83		46	64	56	61	52	48	44			2	0	0	0	0	1	0	0	0	0	0	1
47	T0	2002-06-10	93.1	SP	2	1	5.5		5	2	1	3	1	3	1	100	9.13	14.37	12.57	8.07	7.38	40.97	27.58	31.27	27.84	15.52	21.18	29		39.2197	26.486	29.5421	32.5982	34.1262	35.6543	3	4
47	T1	2006-03-06	95.5	SP	0		6.5	1	5	2	2	3	2	3	2	10	7.37	24	18.62	7.56	8.44	39.31	35.88	39	35.75	60.69	75.19			8.65889	9.16824	5.09347	9.67758	9.67758	7.13085	4	6	48	4	4	4	4	4	4	4	4	4	4	4
48	T0	2004-02-11	59.7	RR	1	1	3		2	2	3	2	2	1	0	5000	8.13	16.35	14.89	2.96	3.33	25.23	23.38	19.84	26.43	4.28	3.94	35		34.1266	35.4737	35.9228	35.9228	36.3718	36.3718	1	1
48	T1	2008-01-23	59.4	RR	1		4	1	2	2	2	3	2	1	1	500	8.56	12.75	13.83	0	0	21.37	21.06	17.34	19.37	4.95	5		47	30	33.5	35	21	26	20			10	0	0	2	2	3	0	1	0	0	0	0
49	T0	2004-06-04	54.9	RR	1	1	2		2	1	0	1	1	0	1	1000	7.17	16.17	16.2	9.02	9.75	19.93	17.1	19.83	19.08	4.72	4.62	33		37.2699	36.8208	35.4737	45.3525	39.9641	41.7602	2	1
49	T1	2008-09-23	65.4	RR	1		3	1	2	1	1	2	1	2	1	1000	5.62	4.19	4.19	6.06	5.25	18	15.94	17.75	18.06	5.06	4.94		33	29	26	26	25	25	23			38	4	4	3	3	3	3	3	3	3	3	3
50	T0	2003-02-21	79	RR	0	0	1.5		1	0	0	1	0	0	0	5000	8.8	24.15	20.73	11.28	13.48	19.65	19.02	21.45	18.53	4.21	4.01	34		50.2919	47.1486	47.5977	51.639	47.1486	44.9035	1	0
50	T1	2007-04-02	59.1	RR	0		2	0	2	0	0	1	0	0	1	1000	7.83	22.94	14.75	12.56	15.56	17.62	18.06	19	18.56	4.12	3.94		57	32	29.5	32	33	34	30			19	1	4	1	3	3	3	2	0	0	1	1
51	T0	2005-05-23	99.3	RR	0	1	2		1	1	0	2	0	0	0	5000	10.56	13.69	15.69	19.83	20.06	17.12	18.44	16.88	15.5	3.5	3.51	53		73.8552	78.9487	73.8552	63.6683	71.3085	69.2711
51	T1	2013-01-19	98.4	RR	3		1.5	0	1	1	1	0	0	0	0	5000	10.2	16.6	18.4	22.6	18.2	14.88	13.31	14.72	14.91	3.28	3.18		52	63	59	58	63	59	56			0	0	0	0	0	0	0	0	0	0	0	0
52	T0	2005-03-03	54.4	RR	3	1	2		2	1	0	1	1	0	1	400	6.72	9.24	8.15	8.97	8.63	16.68	17.33	18.92	19.03	5.19	5.22	33		40.4131	35.0247	35.9228	39.9641	38.617	34.5757
52	T1	2008-09-23	65.4	RR	3		3	1	2	1	1	2	1	2	1	1000	5.62	4.19	4.19	6.06	5.25	18	15.94	17.75	18.06	5.06	4.94		33	29	26	26	25	25	23			38	4	4	3	3	3	3	3	3	3	3	3
53	T0	2006-05-17	41	RR	1	1	3		3	1	1	1	0	0	0	2000	8.25	21.12	20.06	16.62	16.83	18.12	16.44	21.75	19.37	4.39	4.31	47		23.7988	22.4517	21.5537	20.6556	17.9614	16.1652	1	1
53	T1	2010-12-20	44.5	RR	1		3.5	0	3	1	1	1	0	2	2	500	6.19	17.69	17.56	12.94	13.37	22.25	17.65	17.56	18.66	4.44	5.06		50	22	22	19	23	23	18			14	1	2	2	1	1	2	1	0	0	1	2
54	T0	2003-12-28	58.8	RR	3	1	4		3	2	1	4	1	1	0	500	6.13	8.24	10.52	4.3	3.67	22.91	22.91	21.91	21.91	4.25	4.25	59		49.7081	49.7081	49.7081	44.3197	44.3197	44.3197	1	2
54	T1	2013-08-17	60.7	RR	3		4	0	2	3	1	2	1	0	1	500	14.7	16.2	20.8	1	1	20.25	19.44	17.47	20.94	5.15	5.18		59	29	25	26	27	23	24			23	3	4	2	0	1	3	2	0	0	3	3
55	T0	2004-06-09	70.2	RR	0	1	2		1	2	0	2	0	0	0	5000	6.79	14.48	13.34	6.9	10.2	18.1	14.86	19.8	18.57	4.71	4.34	41		35.9228	38.1679	42.2093	37.7189	37.2699	34.1266	1	1
55	T1	2012-05-18	76	RR	3		2.5	0	2	1	1	2	1	1	2	1500	10.3	16.1	15.6	8.2	9.8	17.41	17.44	19.47	19.6	5.5	5.34		58	24	28	27	24	20	24			18	1	3	1	1	1	3	2	0	1	2	2
56	T0	2003-01-20	58.8	RR	1	1	2		1	0	0	2	0	1	0	5000	9.97	20.32	20.47	11	8.83	18.59	18.59	19.08	21.1	3.55	3.43	48		63.6683	58.5748	61.1216	63.6683	65.1964	66.215	1	0
56	T1	2007-01-15	64.3	RR	1		2	0	0	0	1	2	0	1	1	5000	10.06	20.44	21.19	5.69	7.83	16	16.19	16.44	16.94	3.44	3.06			49.916	48.8973	48.8973	49.916	48.8973	47.8786			2	0	2	0	0	0	0	0	0	0	0	0
57	T0	2004-03-22	55	RR	3	1	4		3	3	1	2	2	2	0	500	8.86	17.76	20.36	8.13	11.23	21.03	20.83	22.54	23.31	4.7	4.89	25		76.402	78.4394	71.3085	59.0842	61.1216	63.159	3	2
57	T1	2008-01-03	56.2	SP	3		7	1	6	3	4	3	1	2	2	0	8.83	21.5	19.31	9.19	6.56	39	32	32.56	30.19	71.31	60.37		21	39	32	34	46	46	41			48	4	4	4	4	4	4	4	4	4	4	4
58	T0	2004-03-24	82.8	RR	0	1	4.5		4	3	3	3	1	5	1	300	9.47	9.82	10.36	7.88	11.87	26.37	27.58	29.1	32.65	5.92	5.79	33		52.4627	46.3505	48.3879	56.0281	62.6496	60.6122	2	2
58	T1	2008-02-04	69.7	RR	2		5.5	1	4	3	2	3	2	4	2	100	8.44	7.44	10.83	3.06	7.19	36.44	27.94	28.25	34.12	7.31	7.31		20	28	22	20	42	47	43			25	2	4	1	1	1	2	3	1	1	3	3
59	T0	2004-02-24	54.5	RR	3	1	2.5		2	0	1	2	1	0	1	5000	7.34	13.83	13.64	15.88	12.17	20.97	23.23	22.53	23.82	5.54	5.47	40		50.2919	47.1486	44.4544	49.8428	46.6996	47.5977	1	1
59	T1	2008-10-31	57.8	RR	3		3	0	2	1	0	3	1	0	1	5000	6.69	10.69	9.06	9.69	8.88	18.44	18.06	18.75	18.94	6.31	6.69			17	12	12	8	9	10			25	3	4	2	3	3	3	4	0	0	2	1
60	T0	2005-07-02	68.6	PP	0	1	3.5		2	3	1	2	0	4	1	1000	12.19	19.94	16.75	20.75	21.83	35.94	29.75	20.62	21.12	4.62	5.06	51		39.2197	36.1636	36.1636	56.5375	48.3879	56.0281	2	2
60	T1	2010-08-24	72	PP	2		3.5	0	3	2	2	2	1	5	3	1000	11.44	18.94	17.37	17.69	18.56	31.32	25.91	20.44	17.65	5.03	4.9			35	38	36	42	42	42			20	2	3	1	2	3	3	2	0	1	1	1
61	T0	2005-02-16	53.3	RR	3	1	2		2	1	1	1	1	0	0	5000	10.09	26.44	29.03	12.71	14.97	20.49	19.68	21.4	21.68	3.67	3.78	39		40.8621	40.4131	39.066	48.9448	48.9448	51.1899	1	1
61	T1	2013-04-17	62.9	RR	1		2	0	2	0	1	1	0	1	2	5000	23.5	24.1	22.3	16.4	17.6	18.72	17.94	20.62	19.03	4.53	4.91		58	22	20	17	23	20	16			20	3	4	2	1	1	2	2	0	0	2	2
62	T0	2005-09-13	61.5	RR	0	1	4		4	3	1	3	2	1	0	500	6.56	19.31	17.94	7.44	6.06	20.56	18.83	20.37	18.5	4.38	4.88	51		76	70	76	80	82	82	2	2
62	T1	2010-04-19	66.1	RR	1		4.5	0	3	3	1	4	3	0	2	400	8.96	15.88	18.31	8.56	7.94	19.83	22.44	19.62	17.83	5.06	5.06		45	40	36	33	37	35	30			31	3	4	3	4	2	3	3	1	2	2	3
63	T0	2008-05-23	72.6	RR	1	1	1.5		1	0	0	1	1	1	0	5000	11.37	13.37	12.62	7.12	9.56	17.69	17.03	20.19	20.4	2.81	2.78			55	53	51	52	50	49
63	T1	2013-07-02	70	RR	1		2.5	1	2	1	1	2	1	1	1	5000	13.3	14.5	15.7	8.2	12	19.22	19.63	19.68	21.34	3.6	3.54		41	52	49	49	42	35	35			5	1	1	1	0	0	0	1	0	0	0	0
64	T0	2006-03-28	46	SP	0	1	4.5		4	2	0	3	3	2	0	500	5.44	14.83	18	4.19	5.83	41.88	35.31	25.19	22	8	7.88	40		15.2672	18.8595	14.3691	24.6969	28.7382	26.9421
64	T1	2013-02-05	48.2	SP	2		4.5	0	3	3	2	3	1	2	2	500	5.3	9.8	10.8	0	6.1	41.69	60.04	17.84	18.31	6.91	7.09		46	12	11	11	20	22	24			35	3	4	4	4	3	3	3	1	1	3	3
65	T0	2002-11-26	71.5	RR	0	1	2		1	1	0	2	0	0	0	5000	5.84	14.19	12.49	7.07	7.71	20.43	17.4	20.29	17.4	5	4.82	28		56.1293	47.1486	48.2712	47.1486	46.2506	48.4957	1	1
65	T1	2013-09-20	65.8	RR	1		2	0	1	1	1	1	1	2	2	5000	7.5	13	12.8	8	8.3	19.9	16.37	20.25	18.1	4.44	4.53		37	24	24	24	26	25	25			1	0	0	0	0	0	0	0	0	0	0	1
66	T0	2003-02-05	72	RR	0	0	2		0	0	0	2	0	0	0	5000	19.68	15.89	10.33	22.49	12.74	21.78	20.2	24.6	20.28	4.61	4.59	37		29.6363	27.8401	25.1459	35.0247	36.8208	36.8208
66	T1	2013-09-20	70.7	RR	0		1.5	0	1	0	1	0	0	0	1	5000	15.8	20.2	21.8	12.4	15.1	17.97	17.9	19.12	19.94	5.03	5.16			24	22	22	22	21	19			6	0	4	0	0	0	2	0	0	0	0	0
67	T0	2003-12-01	55.3	RR	1	1	3		1	2	0	3	1	1	0	5000	8.16	12.57	14.7	8.62	7.13	17.45	18.37	22.89	22.87	5.23	5.17	54		43.1073	39.066	41.7602	45.3525	36.8208	39.9641	1	1
67	T1	2013-08-21	59.1	RR	1		4	1	2	2	1	3	1	1	2	500	7.4	7.2	6.6	0	0	18.81	21.72	27.53	29.41	6.18	5.91		34	24	19	16	15	10	11			25	2	3	2	2	2	2	2	2	2	2	2
68	T0	2006-12-20	49.3	RR	2	1	1.5		1	0	1	0	0	1	1	5000	7.94	25.94	22.34	19.69	22.5	15.83	14.62	17.94	16.25	4.19	3.88	21		26.044	26.493	22.0027	25.1459	27.3911	27.3911
68	T1	2013-10-25	57.5	RR	4		1.5	0	1	0	1	1	1	1	1	5000	9.5	21.5	18.5	17.5	19.2	18.38	15.12	14.25	14.97	4.66	4.44		47	29	31	30	28	26	26			2	0	0	0	0	1	0	0	0	0	0	1
69	T0	2004-03-10	83	RR	0	1	1.5		1	0	0	1	0	0	0	5000	6.36	14.67	11.79	11.02	9.95	23.06	19.74	19.83	20.07	3.44	3.59	45		52.972	52.972	55.5188	58.5748	63.159	64.1777	1	1
69	T1	2012-09-10	84.3	RR	1		2	0	1	1	0	2	0	0	0	5000	9.1	14.4	13.7	14.7	10.7	17.13	19.47	18.31	18.53	4.44	4.63		40	54	54	57	57	55	52			4	0	3	0	0	0	0	0	0	0	0	1
70	T0	2002-06-10	59.3	RR	2	1	2		2	0	0	0	0	0	0	5000	7.78	12.81	14.49	10.73	8.97	22.25	18.43	18.28	18.6	3.84	3.84	29		35.9228	34.1266	33.2286	44.9035	47.1486	47.1486	1	1
70	T1	2006-11-29	61.6	RR	3		1.5	0	1	0	1	1	0	0	1	5000	9.62	15.12	14.94	11.44	13.25	15.56	16.56	15.69	15.5	3.62	3.62		15	17.0633	22.4517	29.6363	35.4737	31.4324	37.2699			0	0	0	0	0	0	0	0	0	0	0	0
71	T0	2004-09-13	54	RR	0	1	2.5		2	1	0	3	1	3	0	5000	5.77	7.57	12.67	4.96	10.04	19.27	17.37	19.43	16.33	4.67	4.82	41		26.044	26.493	23.7988	34.1266	32.3305	32.3305	2	1
71	T1	2013-06-24	58.8	RR	1		3	0	2	2	2	2	1	0	2	5000	7.5	15.7	15	14.3	13.6	15.34	15	15.75	16.22	4.94	4.78		42	14	15	13	18	18	17			11	1	1	2	2	2	1	0	0	0	1	1
72	T0	2003-10-02	62.3	RR	2	1	1.5		1	0	1	1	0	0	2	5000	8	14.94	18.22	9.98	13.34	16.83	16.46	19.06	17.29	4.97	4.77	45		43.1073	44.9035	41.3112	47.1486	47.1486	49.3938	1	0
72	T1	2010-11-29	61.6	RR	2		1.5	0	1	1	1	1	0	0	0	5000	9.19	19.44	16.31	13.62	12.25	16.5	15.78	16.01	15.25	4.78	5.34		49	34	32	30	34	32	32			1	0	1	0	0	0	0	0	0	0	0	0
73	T0	2004-01-12	50.4	RR	2	1	4.5		4	2	1	3	2	2	0	500	8	14.94	18.22	9.98	13.34	16.83	16.46	19.06	17.29	4.97	4.77			43.1073	44.9035	41.3112	47.1486	47.1486	49.3938	1	0
73	T1	2008-05-21	51.8	SP	2		4.5	0	4	3	2	3	1	1	2	500	7.83	15.06	13.44	8	8	22.5	20.69	27.83	23.12	4.62	4.75		41	27	26	26	26	22	22			32	4	4	2	2	2	4	3	1	0	4	3
74	T0	2001-11-07	50	RR	2	1	3.5		3	0	0	2	2	1	0	5000	5.93	15.29	15.81	9.86	5.79	20.38	17.35	21.09	17.66	5.09	4.06	50		53.4351	46.2506	44.0054	37.2699	40.4131	41.3112	2	2
74	T1	2013-09-02	43.1	SP	1		4.5	1	3	3	1	3	4	1	2	300	4.9	10.8	10.4	2.3	1	16.19	15.69	22.31	20.56	5.59	6.25		45	30	31	29	28	27	27			37	3	4	3	3	3	3	3	3	3	3	3
75	T0	2008-02-27	55.7	RR	1	1	1.5		1	1	0	1	0	0	0	5000	11.19	16	16.37	13.12	10.31	16.94	17.88	18.62	18	5.75	5.75	54		27	25	26	18	21	21
75	T1	2013-10-23	62.7	RR	1		3	1	2	0	1	2	1	2	1	5000	4.5	8.8	7.9	7.2	8.1	18.31	20.38	19.69	20.19	6.22	6.46		50	15	15	17	16	16	14			9	1	3	1	1	1	0	1	0	0	0	1
76	T0	2002-02-07	73	RR	0	0	4		3	2	0	3	1	3	0	500	8.23	10.57	16.31	10.02	9.82	25.2	23.5	28.67	21.74	4.62	4.5	40		42.2758	45.3318	40.2384	39.729	44.8225	40.2384
76	T1	2014-01-06	76	SP	0		6	1	3	3	1	2	2	1	2	50	8.2	9	10	6.1	4.1	20.38	19.5	18.78	18.07	6.97	6.75		42	60	52	54	54	50	54			42	4	4	4	3	4	4	3	3	4	3	3
77	T0	2007-02-10	79.9	RR	4	1	4		4	2	1	3	2	1	0	500	7.56	13.25	11.5	11.06	8.5	23.75	23.31	44.25	37.5	4.06	3.94	58		61.1216	61.6309	58.5748	38.201	34.1262	39.2197
77	T1	2013-06-05	79	RR	1		3.5	0	3	2	1	2	0	0	0	500	9.9	12.4	10.5	10.8	9.4	21.5	22.75	47.85	46.47	4.7	4.66		34	49	52	54	14	16	18			42	4	4	4	4	4	4	4	2	0	4	4
78	T0	2004-08-24	67.6	SP	1	1	5.5		4	4	4	3	2	1	2	20	6.43	16.73	18.99	10.67	13.18	27.16	24.17	300	300	10.47	11.73	33		50.9347	61.6309	52.972	5.60281	6.11216	5.09347	4	3
78	T1	2013-07-05	61.6	SP	1		6	1	5	3	4	2	2	1	2	300	16.4	16	19	10.7	17.4	34.28	36.24	300	300	30.47	25.41			34	31	29	0	0	0			40	3	4	3	4	3	3	4	4	4	3	4
79	T0	2002-09-04	46.3	SP	2	1	6.5		5	2	1	2	2	0	0	0	17.22	22.97	24.77	15.89	19.29	95.94	155.24	60.46	42.97	180	180	25		15.2672	15.2672	13.471	14.3691	15.2672	13.471	4	7
79	T1	2011-09-22	37.5	SP	2		9	1	5	5	1	0	1	1	1	0	11.6	18.3	24.2	14.5	15.3	300	300	300	300	180	180			0	0	0	0	0	0			48	4	4	4	4	4	4	4	4	4	4	4
80	T0	2005-01-05	61.7	RR	1	1	4.5		2	3	3	2	1	2	4	500	7.9	13.52	16.63	11.35	12.04	22.22	25.17	21.4	24.91	4.01	4.02	33		39.515	35.9228	33.2286	26.9421	34.5757	33.6776	3	2
80	T1	2013-05-15	52.9	RR	1		5	0	2	3	2	2	2	2	5	500	11.4	14.6	20.5	16.5	26.8	28.06	23.25	24.68	24.78	4.53	4.63		9	10	18	18	20	19	20			25	3	4	4	2	2	3	3	0	1	3	0
81	T0	2004-05-18	58.4	RR	1	1	1.5		1	1	1	1	0	0	1	5000	10.35	24.1	27.59	16.36	21.54	14.6	13.25	17	15.77	3.53	3.4	50		46.2506	44.0054	45.8015	31.4324	32.3305	30.5344
81	T1	2013-03-15	57.7	RR	1		1.5	0	1	1	0	0	0	0	1	5000	11.9	19	23	21.3	20.2	14.79	13.35	15.15	13.81	3.82	3.72		81	26	28	25	26	24	24			2	0	1	0	1	0	0	0	0	0	0	0
82	T0	2005-07-05	63.3	RR	0	0	2.5		2	0	2	1	0	0	0	5000	7.56	24.06	22.44	18.83	19.83	22.06	17.44	16.5	19.69	4.88	5.06	38		37.7189	32.7795	35.4737	33.6776	30.9834	31.4324
82	T1	2013-08-14	62.7	RR	0		2	0	1	0	1	0	0	2	0	5000	6.1	16.6	18	13.4	13.8	16.9	14.72	18.57	14.87	3.87	4.57		45	30	28	31	26	23	21			3	0	1	1	0	0	1	0	0	0	0	0
83	T0	2004-08-20	91.6	RR	1	1	2.5		2	0	1	3	0	0	0	5000	6.46	15.02	10.47	7.94	9.07	21.45	20.74	21.83	22.22	4.05	3.85	30		76.402	74.3646	71.3085	43.2945	40.7477	44.8225	1	1
83	T1	2012-05-21	91.4	RR	6		3	0	2	2	1	2	1	2	2	5000	6.9	9.5	10.4	6.9	6.2	22.37	20.4	23.93	23.5	4.79	5.09		39	41	47	50	32	35	28			17	1	4	1	3	1	1	1	1	0	1	2
84	T0	2003-02-05	59	RR	2	1	2		0	0	0	2	0	1	0	5000	8.2	11	9.03	11.95	10.03	19.03	18.13	21.4	22.4	3.97	3.73	48		32.3305	36.8208	32.7795	35.9228	32.3305	33.2286	2	1
84	T1	2013-06-03	62.4	RR	1		2.5	0	1	1	1	2	1	2	2	5000	12.2	9.6	9	9.8	10	20.75	22.78	25.38	24.57	4.78	4.94		50	26	23	22	23	21	20			12	1	3	3	1	0	1	1	0	0	1	1
85	T0	2005-09-09	77.5	SP	1	1	4.5		4	3	2	2	2	1	1	300	9	11.94	10.12	7.75	7.94	21.2	18.62	22.37	23.31	5.94	5.83	58		66.7244	65.1964	66.215	44.8225	39.729	42.2758	2	2
85	T1	2013-08-13	88.9	SP	1		5.5	1	4	3	1	2	2	1	1	100	9.7	12.3	11.8	5.9	5.4	20.5	19.22	22.37	22.65	8.41	8.34		62	58	50	54	30	24	24			35	3	4	3	3	3	3	3	2	3	3	3
86	T0	2004-12-01	76	SP	2	1	5		4	3	2	5	2	4	3	200	7.33	5.03	5.85	0	0	30.87	26.51	43.17	44.79	9.29	9.33	14		39.515	44.9035	42.2093	37.7189	35.9228	35.9228	3	2
86	T1	2011-09-26	75	SP	2		6.5	1	4	3	1	4	3	2	2	0	5.4	4.7	1	0	0	58	42.5	68	58.78	26.12	25.28			14	14	10	18	16	10			47	3	4	4	4	4	4	4	4	4	4	4
87	T0	2003-01-06	77.3	RR	0	1	1.5		0	0	0	1	0	1	0	5000	8.13	15.77	20.27	10.23	12.48	21.79	19.51	19.57	19.78	4.83	4.87	54		38.617	39.515	39.066	39.066	42.2093	38.617	1	0
87	T1	2013-09-16	81.2	RR	1		1.5	0	1	0	1	1	0	0	0	5000	7.5	17.8	20	9.9	11.7	16.31	18.34	19.97	18.59	5.12	5.31		63	28	28	25	22	23	24			1	0	0	0	0	0	0	0	0	0	0	1
88	T0	2002-02-15	44	RR	1	1	2.5		2	1	0	2	1	1	0	5000	5.89	12.67	13.69	7.61	7.54	22.65	21.57	25.14	26.43	5.07	5.14	45		31.8815	32.3305	32.7795	30.5344	32.7795	28.7382	2	2
88	T1	2013-08-12	44.3	SP	1		6.5	1	4	3	2	4	4	2	3	5	7	9.2	9.4	5.9	0	40.19	44.97	117.03	178.57	48.71	51.72		21	18	18	16	8	7	5			48	4	4	4	4	4	4	4	4	4	4	4
89	T0	2005-04-22	47.2	RR	4	1	3.5		3	3	1	2	1	0	0	5000	8.37	23.19	28.83	22.37	24.25	20.56	19.19	18.83	17.69	4.12	3.75	50		49.8428	46.6996	38.617	45.3525	38.617	35.4737	2	2
89	T1	2013-03-01	48.7	RR	3		3.5	0	3	2	1	2	1	1	1	5000	14.6	19.9	23.1	25.2	16.3	18.72	22.03	18.5	16.76	4.55	4.75		42	23	20	21	23	22	24			21	2	2	2	2	2	2	1	1	2	2	2
90	T0	2002-06-18	71	RR	0	1	1		0	0	0	0	0	1	0	5000	14.82	23.12	20.02	16.84	18.57	19.1	15.74	15.45	16.89	3.54	3.34	55		71.3085	76.402	77.4207	72.8366	76.402	73.8552	1	0
90	T1	2013-03-02	88.6	RR	1		1.5	0	1	0	0	0	0	1	0	5000	11.7	19.7	18.8	23	21.3	13.75	14.66	15.5	15.69	3.59	3.47		57	56	53	52	57	57	56			0	0	0	0	0	0	0	0	0	0	0	0
91	T0	2005-03-07	84	SP	2	1	5.5		4	4	3	2	1	1	2	100	8.72	8.51	14.29	7.5	6.05	24.76	23.09	27.49	26.74	7.59	7.26	17		55.5188	52.972	56.0281	36.1636	39.2197	40.2384	3	2
91	T1	2013-10-16	79	SP	2		6	1	4	3	2	3	3	1	3	20	8	10.3	11	0	0	26.65	24.43	31.25	33.04	11.87	10.53		21	44	38	43	35	32	30			15	1	1	1	1	2	1	1	2	2	1	1
92	T0	2005-09-16	45.2	RR	2	1	4		4	3	1	3	1	0	0	5000	7.56	17	14.5	8.62	9.75	19.06	16.62	21.44	16.62	4.83	4.5	55		23.3498	22.4517	22.4517	28.7382	26.9421	17.9614	2	2
92	T1	2013-02-23	44.7	SP	1		6	1	4	3	2	2	2	0	2	0	11	18.2	17.4	12	11.3	17.66	16.16	19.09	20.62	24.69	24.37		44	22	19	18	20	18	18			45	4	4	3	3	4	4	4	4	4	4	4
93	T0	2002-06-29	89.7	RR	2	1	1.5		1	0	0	1	0	0	0	5000	7.87	19.37	19.69	12.02	19.09	25.25	24.13	25.72	24.72	3.56	3.69	42		58.5748	69.2711	68.2524	64.687	62.1403	60.6122	1	1
93	T1	2013-06-17	97.1	RR	2		1.5	0	1	0	1	1	0	0	0	5000	10.7	17.8	18.8	17.6	18.2	20.53	17.87	20.4	21.07	4.19	4.1		39	58	58	59	58	57	55			0	0	0	0	0	0	0	0	0	0	0	0
94	T0	2003-02-19	101.8	SP	2	1	4.5		4	2	1	2	1	0	0	500	6.98	8.59	9.92	8.03	8.14	20.87	20.41	22.96	23.09	5.46	4.89	49		68.7618	66.215	66.215	47.8786	43.8038	39.729	2	2
94	T1	2013-06-25	110	SP	2		6.5	1	4	3	1	2	1	1	1	5	7.2	7.2	8.4	3.4	5.1	26	27.72	34.03	29.15	17.84	22.35		39	47	49	40	48	43	39			42	3	4	3	3	4	3	4	4	4	3	4
95	T0	2003-02-07	59.4	RR	0	1	2.5		1	0	0	2	2	0	0	5000	11.5	13.83	15	15.25	13.94	18	18.12	19.23	17.27	3.82	3.64	52		42.6583	55.2313	44.0054	44.9035	47.5977	41.7602	2	1
95	T1	2013-04-19	60.6	RR	6		2	0	1	0	1	1	2	0	1	5000	9.5	14.3	16.5	17.9	10.9	14.9	16.25	19.76	18.54	4.72	4.47		65	29	25	24	23	22	20			3	0	3	0	0	0	0	0	0	0	0	0
96	T0	2006-11-30	66.4	SP	0	1	4.5		4	3	3	3	3	2	3	300	15	20.06	20.37	13.69	11.88	26.62	24.06	25.75	27.06	8	7.88			37	39	38	33	39	36	3	2
96	T1	2012-09-07	61.7	SP	1		6	1	3	3	2	1	4	1	3	50	15.3	18.7	18.1	18.4	14.1	23.1	24.06	26.15	27.78	8.25	8.56		27	40	38	36	35	36	36			37	3	4	3	3	3	3	3	3	3	3	3
97	T0	2003-04-15	136.2	RR	0	1	4		2	3	1	3	1	2	0	500	6.71	9	12	5	5	26.73	26.96	33.49	30.68	3.83	3.7	55		62.6496	59.5935	58.5748	57.5562	54.5001	46.8599	2	2
97	T1	2011-11-28	142.7	SP	2		5	1	3	3	2	3	2	4	2	100	3.3	3.8	3.2	2.8	2.9	31	23.31	38.22	34.06	6.09	6.03		45	58	48	48	42	47	38			33	3	4	2	2	3	3	2	2	4	3	3
98	T0	2007-02-14	56.7	RR	3	1	3		2	1	1	2	1	2	0	5000	10.37	20.25	26.25	20.75	23.47	17.75	15.83	17.19	16.83	3.46	3.62	51		19.7575	24.2479	25.595	28.7382	27.8401	28.2892	2	1
98	T1	2013-11-13	59.8	RR	3		2	0	2	1	1	0	0	1	0	5000	11.6	23.8	21.7	14	20.2	17.53	19.06	18.57	19.91	3.53	3.63		48	30	31	30	27	26	27			19	2	4	1	3	1	2	3	0	0	1	1
99	T0	2004-11-17	61.3	RR	1	1	3.5		2	0	1	3	1	1	2	5000	8.83	20.37	24.26	14.62	17.89	20.17	16.59	18.23	20.23	4.28	4.3	52		48.0467	45.8015	44.0054	44.4544	45.8015	44.0054	2	1
99	T1	2013-08-13	74.2	RR	1		3	0	2	2	1	2	1	1	2	5000	8.6	17.8	16.2	10.5	10.6	17.22	19.03	18.66	25.19	4.5	4.32		49	28	27	26	29	27	25			28	2	4	3	4	2	3	3	1	0	4	1
100	T0	2002-11-13	53.1	RR	0	0	1.5		0	0	0	1	0	1	0	5000	8.32	21.35	23.22	13.23	16.93	17.54	17.17	20	16.97	2.7	2.79	59		35.4737	37.7189	36.8208	39.515	35.9228	35.4737	1	0
100	T1	2013-03-26	56.7	RR	0		1.5	0	1	0	1	1	1	0	0	5000	8.8	21.7	22.3	17.5	16.6	14.65	16.22	15.19	15.12	2.66	2.66		61	41	40	39	33	32	29			0	0	0	0	0	0	0	0	0	0	0	0
[truncated: 14 more columns]

## Sheet: Données electrophysiologiques
				PEM
				MSD																MSG																MID
N° Patient	Temps	Date EP	ID Exam	S.M. MSD (%)	Lat. P. MSD (ms)	Lat. CTX MSD (ms)	Lat. Cerv. MSD	Amp. P. MSD (mV)	Amp. CTX MSD	Surf. P. MSD (1er pic-) (mV.ms)	Surf. P. MSD (dernier pic+)	Surf. CTX MSD (1er pic-)	Surf. CTX MSD (dernier pic+)	Dur. P. MSD (1er pic-) (ms)	Dur. P. MSD (dernier pic+)	Dur.CTX MSD (1er pic-)	Durée CTX MSD (Dernier pic+)	1er pic- CTX pol. MSD (0/1)	Nb pic- CTX MSD	S.M. MSG (%)	Lat. P. MSG (ms)	Lat. CTX MSG (ms)	Lat. Cerv. MSG	Amp. P. MSG (mV)	Amp. CTX MSG	Surf. P. MSG (1er pic-) (mV.ms)	Surf. P. MSG (dernier pic+)	Surf. CTX MSG (1er pic-)	Surf. CTX MSG (dernier pic+)	Dur. P. MSG (1er pic-) (ms)	Dur. P. MSG (dernier pic+)	Dur.CTX MSG (1er pic-)	Durée CTX MSG (Dernier pic+)	1er pic- CTX pol. MSG (O/N)	Nb pic- CTX MSG	S.M. MID (%)	Lat. P. MID (ms)	Lat. CTX MID (ms)	Lat. Lom. MID	Amp. P. MID (mV)	Amp. CTX MID	Surf. P. MID (1er pic-) (mV.ms)	Surf. P. MID (dernier pic+)	Surf. CTX MID (1er pic-)	Surf. CTX MID (dernier pic+)	Dur. P. MID (1er pic-) (ms)	Dur. P. MID (dernier pic+)	Dur.CTX MID (1er pic-)	Durée CTX MID (Dernier pic+)
1	T0	2001-11-16	1182	30	4	19.4	12	20.2	4.8	33.4	44.7	16.2	24.4	3.5	8.1	7.7	20.4	0	2	30	4.2	19.6	12.2	21.8	5	37	51.9	20	26.9	3.4	7	10.7	23.3	0	2	45	3.5	46.8	13.2	8	3.1	59.8	71	21.7	29.9	11.2	13.3	16.7	12.5
1	T1	2011-06-22		30	3.6	21.2	15.8	21.5	5.7	40.7	59.4	21.8	31.1	4.3	8.7	9.3	20.2	0	1	30	4.1	22.4	16.2	22.6	8.7	42.5	58.2	32	46.1	3.9	8	10.9	24.2	0	3	55	3.2	42.1	14.3	6.5	1.2	51	98.9	8	17.7	11.8	44	12.7	33.3
2	T0	2003-09-10	2194	45	4	24.8	15	10.7	5.8	28.2	37.5	5.8	43.7	5.1	13.1	10	32.4	0	2	40	4	19.4	13.6	13.2	4.2	28.5	36.1	21.6	35.8	6.9	12.8	10.8	27.5	0	0	60	2.8	34.4	13.8	6.2	1.2	53.2	63.5	8.4	20.6	13.6	15.9	13.9	44.4
2	T1	2010-12-22	1054	55	4	31.2	14.7	13.4	0.371	41.3	58.9	0.913	4.2	5.9	18.1	6.8	29.8	0	5	40	3.6	20.3	13.9	15.6	3.5	36.2	56.2	15.7	26	4.9	15.6	10.3	25.8	0	2	100	3.1	37.5	13.7	6	0.503	63.1	70.7	6.4	9.1	15.6	18.5	48.4	62.3
3	T0	2003-10-17	2268	20	4.6	23.3	15.2	16	6.8	41.8	52.1	26.9	42.5	5.2	7.1	8.4	22.2	0	0	30	5.2	23.8	15.1	18.3	5.4	59.7	75.1	26.9	40.6	6	8.3	10.5	26.6	0	2	40	2.5	28.8	12.2	6.5	2.4	54.8	67	15.7	28.1	16.2	21.8	15.4	33.8
3	T1	2011-06-08	1166	35	3.6	22.2	14.8	17.2	5.2	41.5	50.9	26	40	4.9	7.7	12.1	30.1	0	0	35	3.6	22	13.7	15.8	3.4	44.6	54.1	13.4	20.6	5.3	7.8	9.4	26.7	0	2	55	3.8	33.5	14.3	6.2	0.337	60.6	71.4	2.1	5.8	16.3	21.3	11.8	34
4	T0	2001-12-14	1240	35	4.1	19.4	15.2	19.3	8.2	38.4	47.5	34.9	38	4.2	8.3	10.8	12.8	0	0	35	4	22.9	15.6	19.5	4.8	39.7	51	18.9	25.7	4.3	12.6	10.7	30.2	0	0	50	3.2	31.2	14.5	6.9	4.6	48.1	58.5	18.5	27.7	13.8	16.8	10	32.8
4	T1	2011-02-02	1070	35	3.6	24.3	17.5	22.4	9.5	56	70.1	36.8	48.7	5.3	9.9	9	19.7	0	0	35	3.8	23.9	17.5	23	4.9	59.5	70	21.8	26.3	5.8	9.3	10.4	18.3	0	0	40	3	32.5	14.5	7	2.3	51.1	61	11.6	27.6	14.7	18.3	13.3	29.6
5	T0	2001-11-02	1153	60	4.8	25	12.2	19.2	1.2	41	50.7	6.8	13.9	4.3	6	11.8	42.3	1	4	60	4.6	27.3	11.7	17.9	1.7	44.9	60.9	10.6	16.7	4.6	9.4	13.4	41	1	6	100	3.7	44.5	13.7	6.2	0.938	59.7	70.1	8.7	11.2	13.5	16.2	27.2	43.8
5	T1	2007-11-05	184 (Dlocal D	65	3.9	34.4	14.7	21	1.6	57.1	61.5	7	10.4	5.6	10.1	10.5	26.9	1	5	55	3.8	40.2	14	21.9	1.6	58.7	63.4	11.6	15.1	5.2	9.6	15.3	22.6	1	6	100	3.9	45	15.1	7.3	0.247	51.8	61.2	3.8	6.4	12.3	15.9	33.7	54.8
6	T0	2002-07-06	1581	45	4.3	21.3	14.6	15.7	9.9	43.3	52.8	36.6	41.9	5.1	7.5	8.3	10.2	0	0	50	4.8	21.8	15.6	16.9	5.7	50.3	57.7	24.3	32.7	5.4	7.6	8.8	21.1	0	0	65	3	26.7	12.8	6.8	3.6	53.2	62.4	32.1	37.3	14.7	17.5	16.2	24.8
6	T1	2008-02-18	292 (DL)	35	3.6	21.8	13.2	16.6	7	40.6	52.8	29.3	43.1	4.9	11.8	8.9	19.7	0	0	45	3.4	21.1	13	17.4	7.5	44.9	58.2	29.3	38.4	4.8	12	8.5	19.5	0	1	65	3	29	13.2	7.1	2.5	50.4	67.1	18.8	39.1	10.6	18.1	17.8	30.8
7	T0	2002-12-16	1803	45	3.6	23.3	14.7	16.9	6.2	32.3	38.9	25.7	39.1	4.3	5.9	9.8	24.2	0	2	30	3.8	20.3	14.4	14.8	5.7	32.1	37.5	23.6	29.6	4.7	10.7	8.9	20.7	0	0	45	3.2	29.7	13.5	6.1	2.8	42.5	50	17.6	26.5	11.3	13.8	14.8	40.2
7	T1	2013-04-26		40	3.3	23.7	15.8	19.2	6	35.9	51.8	20	29.5	3.9	10.4	9	28.3	0	2	35	3.4	20.9	15.6	23.9	7.1	44.1	59	26.7	34.3	3.7	10	8.5	22.9	0	1	55	3	29.3	13.5	6.9	1.9	50.3	57.8	12	29	11.2	13.1	13.7	35.5
8	T0	2001-10-02	1087	45	4.2	22.8	14.8	12.5	2	30.9	35.9	11.9	19.4	5.3	6.6	11.7	24.6	1	2	45	3.9	23	14.2	12.3	1.6	32.3	36.2	8.4	11.8	5.3	6.6	11.2	21.8	1	3	85	3.7	49.8	15.6	6	0.935	40.9	49.2	2.7	16.5	11.8	14	6.5	44.3
8	T1	2010-09-06	987	40	3.5	26.2	17	19	4.8	36.1	49	20.6	32.5	4.2	7.9	10.8	23.8	0	2	45	3.8	26.2	17.6	16.8	2.3	39.8	47.1	9.3	15.7	5.1	8	11.3	25.7	1	2	100	3.2	52.8	14	5.1	0.938	34.6	44.4	2.8	10.2	11.9	15	9.3	50
9	T0	2005-05-13	3114	65	4.8	26.2	16.2	23.7	6.3	51.1	64.4	4.8	33.2	4.8	8.1	10.8	13.7	0	0	55	5.2	27.2	16.2	23.9	6.1	58.5	73.7	31.1	38.7	4.8	6.9	11.3	14.8	0	1	100	3.7	35.4	14.7	7.8	1.8	66.6	80.5	12.1	28.7	13.3	17.6	15.7	37
9	T1	2013-06-03	1691	60	4.8	26.2	18.7	34	3.1	89.2	113	18.1	24.9	5.7	9.3	13.2	29.8	1	2	60	5	37.4	16.2	27.3	1.1	79.3	98.9	7.6	9.3	5.8	9	13	18.5	1	4	100	4.3	45.1	17.7	5.7	1.5	48.9	57.3	8.3	23	14	20	9.8	25.2
10	T0	2005-05-25	3127	50	4.1	24.8	14.5	21.1	1.9	51.2	66.7	6.8	11.5	4.9	8.3	7.4	23.8	0	3	35	3.4	20.8	14.8	19.7	9.2	43.6	57.5	28.2	43.5	4.8	9.1	7.3	20.2	0	2	50	2.7	35.2	11.5	5.9	0.981	64.9	73.1	4.5	9.4	16.3	19.1	9.1	31.7
10	T1	2012-11-07	1552	55	3.3	23.4	14.2	22.1	1.8	52.9	64.4	6.9	10.3	5.2	8.6	11.4	27.7	1	3	40	2.9	20.1	14.7	15.7	5.1	44.3	56.1	22.5	33.2	5.6	9.5	11.8	20.7	1	1	100	2.8	35	11.9	6.1	1.2	68.2	76.9	1.2	25.2	17.4	21.2	17.7	43.8
11	T0	2002-03-22	1414	55	3.5	20.8	13.2	19.4	4	37.6	49.4	13.5	18.9	3.6	7.1	10	22.3	0	1	55	3.6	24.8	12.9	17.8	3.1	39.6	51.4	12.4	18.3	4.3	7.3	7.7	21.1	0	1	60	3	39.3	12	6.8	1.8	48.6	48.6	14.2	21.3	12.8	12.8	16.3	40
11	T1	2011-09-19	1221	45	3.8	22.4	14.5	20.1	5.1	59.5	79.2	17.2	20.1	4.9	11.1	8.4	17.9	0	0	50	4.6	26.8	15.2	20	2.6	67.8	82.9	12.7	14.6	6.1	9.1	10.6	12.8	0	0	100	3.2	32.8	14	9.7	0.737	71.7	90.7	7.1	9.6	12.4	17.6	18.9	30.2
12	T0	2003-10-22	2243-2275	35	3.7	21.2	13.9	14.5	4.9	25.9	31.5	13.1	21	3.8	6.2	6.4	20.5	0	3	45	3.9	22.4	14	16.1	3.5	31.4	35.2	11.4	21.2	3.9	4.9	5.9	21.9	0	3	65	3.5	28.5	13.1	5.8	2.3	41.5	51.3	14.6	25.3	13.8	16.5	14.3	20.2
12	T1	2013-05-15	1679	45	3.4	22.9	16	17.5	4.5	43	59.3	19.7	27.3	5.2	13.7	9.5	39.8	0	4	55	3.2	22.2	15.2	19.2	3.3	43.8	61.1	10.8	17.3	4.9	13.4	8.3	24.8	0	2	100	3.5	27.7	13.5	6.4	0.127	42.4	52.2	0.407	2.9	11.6	15.8	8.1	56
13	T0	2002-06-03	1517	45	3.8	23.7	14.2	15	2.3	26.5	33.4	15.3	19.8	3.8	6.6	16.2	24.4	1	4	30	3.8	20.3	14.2	13.5	5	25.7	29.7	18.7	29.2	3.9	5.6	9.5	21.9	0	2	45	3.5	32.5	12.2	5.2	1.3	46.1	52.4	8.7	14.2	14.2	17	16.8	41.2
13	T1	2012-06-22	1467	35	3.4	25.9	15.5	16.4	2.3	34.9	49.4	11.3	15.4	4.8	5.8	14.1	23.4	1	2	35	4	22.4	16.1	15	7	31.4	35.5	19.2	25.2	4.5	5.8	6.8	15.5	0	2	50	3.2	38.2	15.2	4.9	0.649	51.8	58.5	2.9	17.1	17.3	21.6	10.8	33.3
14	T0	2006-07-26	3735	50	3.2	19.7	14.2	16.5	4.1	28	35.1	16.2	27.2	4.3	6.8	9.3	26.4	0	4	35	3.2	19.7	13.2	18.7	6.1	38	53.3	20.8	36.2	3.8	6.9	7.8	24.5	0	1	65	2.7	29.2	11.2	5.9	2.5	35.5	44.6	8.6	24.7	11.5	14.1	10.6	31.5
14	T1	2013-06-24	1711	55	2.7	20.6	13.9	21.9	1.9	41.5	54.1	7.1	12.4	4.3	7.3	8	29.4	0	5	50	2.9	20.2	13.1	17.5	3.5	40.5	45.1	20.3	24.5	4.5	5.7	15.3	27.3	1	6	100	2.8	30.9	11.8	7.1	1.1	44.5	56.1	5.6	15.9	11	13.9	10.5	27.9
15	T0	2002-10-23	1720	70	4	25.5	14.9	15.8	4.5	34.1	44.9	15.1	18.9	4.1	9.1	7.8	21.2	0	1	45	4	22.2	15.3	16.5	5.4	40.5	47	17.9	22.7	4.5	6.4	8.4	21	0	2	55	3.5	30	15	4.4	3	30	35.8	18	35.9	11.5	15.2	14.5	41.8
15	T1	2013-04-30	1664	50	3.7	23.7	15.2	14.2	3.8	29.5	35.3	16.6	19.1	3.9	6.8	9.8	25.2	0	4	55	3.2	22.7	14.7	15.7	5.3	32.8	38.8	22.3	29.4	4.4	8	8.9	27.8	0	5	60	3.3	32.5	15	3.9	1.9	28.1	35.9	7.6	18.3	11.3	15.8	9.6	29.3
16	T0	2003-04-23	2011	45	3.7	22	15.2	11.9	3.9	26.1	31.1	15.3	22.6	4.8	10.2	9.3	19.3	0	1	35	4	20.6	14.9	15.3	6.5	31.6	44.8	21.5	32.7	4.1	17.4	7.6	20.2	0	1	50	3	28.8	12.3	6.4	3.8	44.5	53.4	15	38.8	11.8	14.1	10.5	29.2
16	T1	2010-11-24	1038	50	3.2	23.6	14.2	17.5	2.5	33.4	36.9	11.4	15	3.9	5.4	8.8	23.1	1	7	50	3.4	24	14.5	15.3	2.1	24.9	34.4	7.6	11.4	3.8	8	7.5	21.3	1	4	55	2.8	40	13.2	7.1	0.806	39.8	47.2	4.8	11.4	9.7	11.7	11.4	35.8
17	T0	2003-12-15	2360	30	3.6	19.8	12.9	17.5	9.1	47.9	54.4	44.4	48.2	5.3	7.3	10.9	13.3	0	0	65	3.3	19.3	12.5	18.8	5.6	44.6	50	29.7	37.5	4.8	6.2	13.3	19.2	0	1	40	2.7	26.6	11.2	5.7	3.1	57.4	71.2	16.7	40.1	14.3	19.1	12.1	23.8
17	T1	2011-12-19	1294	35	3.6	20.6	14.5	20.5	7.4	62.2	77.3	34.3	43.8	5.8	10.4	10.3	20.5	0	1	40	3.6	20.8	13.4	21.7	4	71.2	83.7	14.8	16.2	6	7.8	10	11.3	0	0	45	2.6	26.6	12.2	8.1	3.5	77.4	93.1	23.5	34.9	14.8	19.8	12.9	17.4
18	T0	2001-11-30	1215	50	3.8	18.8	12.5	19.6	4.8	38.4	43.7	21.5	31.4	4.3	5.6	9.7	31.8	1	6	50	4.2	18.8	12.6	19.4	5	39.5	46.1	18.1	25.7	4	5.5	9.8	33.1	0	4	45	3.5	27.3	14.5	7	4.8	32.6	41.3	18.6	29.4	11	13	13.3	32.2
18	T1	2013-02-15	1618	40	4.2	22.2	15.9	25.9	6.6	66.5	74.3	25.8	37	5.5	7.3	9.8	29.5	0	4	35	4.2	22.2	16.5	21.6	6.4	57.2	64.5	27.7	37.3	5.6	7.2	11.7	27.5	0	3	45	3.2	29.7	13.5	6.9	1.7	47.3	57.6	7.1	21.5	12.4	15	13.7	39.8
19	T0	2002-02-13	1332	60	3.5	22	13.2	17.1	1.7	32.4	39	14.1	18.1	3.6	8.8	20.4	40	1	9	65	3.6	21.9	13.7	15.2	3.2	29.8	41.5	13	20.7	4	14.3	8.1	20.9	0	0	100	2.7	34.8	11.6	8.8	0.513	47.2	53.2	4	6.3	10.7	12.2	24	46.5
19	T1	2012-11-02	1549	50	3.4	25	14.2	17.8	1	36.9	41	6.7	11.8	4.2	8.2	15.4	34.2	1	7	55	3.4	21.4	13.8	19.7	4.5	43.5	49	20.4	35.2	4.5	7.5	12.4	34.9	0	3	100	3	35.9	13.3	8.2	0.2	50.3	56.2	1.7	3.5	10.8	12.7	27.6	63.8
20	T0	2004-01-14	2401	35	3.3	17.9	12.9	16.5	8.6	36.6	48.1	30.3	49.7	4.2	7.3	10.1	23.7	0	2	35	3.6	20	13.2	14.4	5.6	28	39.5	19.6	30.3	3.8	8.7	8	15.8	0	0	30	2.8	24.8	10	7.6	4.8	55.9	64.9	23.7	45.1	10.9	13.3	11.3	20.9
20	T1	2010-04-07	894	35	3.8	20.8	13.7	14.2	6.7	39.4	51.2	27.6	36.7	5.1	8.3	10.7	19.7	0	3	40	3.6	19.7	13.7	11.1	4.9	25.1	33.6	19.9	27.7	4.3	8.7	11.3	20.4	0	1	40	2.8	26.8	11.4	9.5	2.5	64.3	75.1	17.8	32.8	10.4	13.3	13.3	26.4
21	T0	2004-02-23	2471	45	4.3	21.8	14.8	14.8	7.8	38.8	51.5	29.7	51.4	5	8.5	9.8	23.5	0	0	40	4.6	21.1	14.7	13	7	34.2	44.9	29.1	37.9	5.2	8.9	9.8	15.3	0	0	50	3	29.5	11.5	5.9	1.9	29.7	42.9	5.8	22.5	7.6	13.6	5.4	33.3
21	T1	2009-10-07	777	40	3.3	21.5	14.9	12.3	7.5	30.8	36.6	26.9	39.7	5.1	8.4	8.3	19.9	0	0	45	3.8	20.8	14.2	12.5	6.5	34.2	42.6	27.5	41	5	8.4	10.2	21.9	0	0	45	2.2	28.3	12.1	6.6	0.747	30.7	62.2	2.6	8.5	8.3	25	7.4	35
22	T0	2002-08-30	1634	35	3.6	20.6	14.8	14.6	6.1	28.7	33.7	21.7	30.4	3.9	5.1	8.3	24.9	0	3	40	4	21.8	15	12.5	3.1	26.2	29.4	19.2	25.1	4	5.3	12.5	20.9	1	3	35	3	27.8	14.7	5.7	3.6	43.6	53.4	25.5	42.6	14.3	17	18	37.5
22	T1	2009-06-24	727	35	3.7	22.2	14.8	14.6	7.2	30.5	34.4	22.3	35.4	4.3	5.6	6.9	27.5	0	4	35	33.4	22.9	14.9	13.3	4	29.3	34.9	14	19.5	4.4	5.9	8.5	22.2	0	2	40	3.8	28.3	12.4	7.8	3.8	54.8	66.4	17.6	48.7	11.8	14.2	11.7	30.5
23	T0	2003-02-24	1913	40	3.7	26.2	12.8	15.1	2.9	35	39.9	12.9	17.8	4	6.9	13.3	33.9	1	6	40	3.6	21.6	13.7	13.3	2.5	31.6	35.1	18.8	26.2	3.8	7.2	17.8	28.1	1	5	100	2.8	38.8	11.2	5.7	0.854	46.3	55.1	8.4	13.5	13	15.6	25.8	51.6
23	T1	2008-10-24	543	40	3.8	23.8	12.8	18.6	2.9	43.6	52.4	9.4	16.2	4.2	6.7	8.2	31.3	0	4	40	3.6	21	13.4	10.5	4.7	27.9	33	13	21	4	7.7	9.6	25.6	0	2	100	3.5	45.4	12.2	5.3	0.518	48	53.6	2.9	4.8	14.8	17.6	13.6	40.3
24	T0	2002-10-25	1722	55	3.8	22.9	15.4	21.2	5.7	39.1	47.5	26.3	33.8	4.2	5.7	10.1	17.1	0	1	45	3.8	21.2	14.7	20.1	7.3	40.9	49.1	34.6	43.8	4.1	5.4	14	20.7	0	2	55	2.7	29.5	13.3	5.3	1.5	39.3	49.1	13.1	22.4	12.8	15.7	12.8	38.7
24	T1	2007-11-09	195	55	3.7	25.1	15.2	23.4	5.5	49.6	58.9	28.5	42	4.7	6.4	10.8	22.3	0	2	45	3.7	23.8	14.7	19	5.7	44.3	53.8	22.8	32.7	4.5	6.3	9.2	21	0	1	55	2.5	30.2	13.2	4.7	1.2	37.8	44.1	8.5	17	13.8	16.7	12.5	19.9
25	T0	2001-10-05	1100	55	2.8	17.4	9.8	12.5	3.2	24.8	36.8	11.3	12.9	4.1	11.8	11.8	27.3	1	4	55	2.8	17.5	9.4	11.7	1.5	28.6	38.5	10.3	12.8	4.6	10.5	13.2	25.8	1	4	65	2.5	24.2	11.8	6.5	3.4	45.7	55.4	17.1	32.5	12.5	14.5	13.8	39
25	T1	2010-06-21	949	60	2.9	25	12.8	17	1.2	45.5	53	8.8	10	5.6	8	14.5	24.7	1	4	55	2.9	29.5	12.8	15.3	1	40.1	47.4	5.4	6.9	4.8	7.3	12.3	30.2	1	6	100	2.7	42.8	12.2	7.5	0.391	61.1	71.7	3.4	7.9	13.8	16.3	21.7	57
26	T0	2001-12-05	1221	50	3.5	18.5	11.4	12.1	3.9	20.4	26.8	12.4	15.3	3.5	7.6	8.3	13.6	0	1	45	3.7	16.8	11.6	12.4	3.3	21	24.7	11.5	18.5	3.4	6.2	8.1	18.3	0	1	50	3	28.3	13.2	5.4	3	46	57.3	19.5	29.7	14	17	12.7	29
26	T1	2008-05-30	414	40	3.3	20.6	14	11.5	1.7	18.1	20.8	5.4	6.8	3.3	6.7	8.9	20	0	2	45	3.3	19.3	13.9	11.4	3	16.8	19	13.5	17.3	3.3	6	9.5	19	0	1	50	3	28.8	14.7	5.7	1.7	38.6	45.4	11.4	26.6	12.3	14.8	12.6	26.4
27	T0	2001-12-15	1241	40	4	21.7	14.9	12.1	6.9	26.8	31.5	21	26.4	4.8	7.9	9.6	12.2	0	0	45	4	19.8	13.6	12.6	5.6	27.7	32.2	23.5	37	4.8	7.8	9.9	21.2	0	0	60	3	28.5	13.2	6	4.6	58.1	69.4	23.2	34.2	15	17.3	13	20.8
27	T1	2013-03-27	1647	45	3.7	25.7	17.9	13.2	1.6	32.2	48	5.8	8.8	5.3	14.7	8.2	21.4	1	3	50	4.2	27.7	17.4	17.8	1.6	48	59.5	10.2	17.5	5.3	9.3	13.3	31.7	0	2	70	3.2	35.1	14.7	8.6	2.7	55.3	66.3	14.7	27.5	12.8	14.8	15.2	19.9
28	T0	2002-03-05	1380	35	3.7	22	13.8	13.9	5	32	35.8	24.3	32.6	4.7	6.3	9.8	16.7	0	1	35	3.6	21	13.8	14.9	4.5	31.8	38.6	16.8	24	4.1	6.5	8.7	18.7	0	1	45	3.2	30.3	13.2	9.4	4.3	54.5	74.6	33.9	50.4	11.2	16.5	19.8	38
28	T1	2008-06-04	424	30	3.6	20.8	13.9	13.2	6.6	32.9	36.9	25.2	27.4	4.8	6.8	9.8	12.1	0	0	30	3.6	20.3	13.4	13.3	9.4	32.1	37.9	37.7	51.6	4.9	7.3	9.8	18.7	0	2	40	3	29.7	13.2	8.4	3.4	62.6	71.9	17	40.2	11.2	14.1	12.3	26.6
29	T0	2002-12-17	1805	30	4	19.7	13.4	13	8.8	20.7	30.3	22.4	35.8	3.1	11.1	7.3	22.4	0	1	35	4.3	21.6	14.5	14	10	28.1	37.8	29.3	44.1	3.8	13.5	6.8	19.8	0	1	45	3	28.3	11.5	6.3	3.2	35.9	55.2	11.7	18.4	11.3	20.3	12.5	25
29	T1	2012-02-14	1387	30	3.5	19.3	14.1	19	10	35.1	46.8	30.3	46	3.7	6.7	8.3	21	0	3	35	3.4	20.2	14.4	19.3	12.7	38.7	60.4	36.9	54.9	4.3	11.8	7.3	19.4	0	1	45	2.8	27.4	14.2	7.1	2.5	38.2	59.6	10.6	26.8	11.1	20.5	13.2	28.5
30	T0	2002-05-10	1484	40	3.4	19.2	13.1	17.3	6.1	38.7	57.1	21.3	30	4.3	9.9	7.9	20.8	0	2	45	4	22.4	13.2	15.1	1.3	37.2	59.6	10.5	12	4.7	12.9	19.2	28.7	1	3	40	3	28.5	11.9	6	3.6	37.4	48.6	19.5	39.8	10.2	12.7	11.3	36.2
30	T1	2008-11-24	578	35	3.7	20.8	14	20	8.9	55.1	78.9	31.9	43.2	5.3	20	8.8	27.5	0	0	60	4.5	25.9	14.2	17.2	0.908	47.5	55.2	5.1	6.7	5.8	7.5	12.3	30.3	1	3	55	3.2	30.8	12.5	6.9	0.576	48.6	61.3	2.1	6.7	11.3	14.3	11.3	32.8
31	T0	2001-10-10	1108	55	3.8	21.7	12.8	11.9	1.4	28.1	32.5	4.4	7.3	4.5	9.8	6.7	21.8	0	4	60	4	20.1	12.5	11.7	2.7	26.8	39.8	8.9	13.3	4	11.1	9.4	27.3	0	2	100	3.5	32.2	12.3	5.9	0.652	62.7	74.4	4	9.4	17	20.7	14.2	38.3
31	T1	2008-10-01	517	45	3.8	25.9	14.8	14.1	0.532	28.7	32.2	1.5	4	3.8	10.9	6.3	26.9	1	6	55	3.6	22.8	14.7	15.1	2.1	29	37.9	7.1	11	3.8	7.3	6.7	18.1	0	3	100	3	33.8	12.4	5.4	0.244	56.4	66.4	1.1	3.2	17.3	21.5	9	32.3
32	T0	2001-10-26	1144	60	2.8	16.2	11.2	10	4.6	23.5	43.1	16.6	23.2	5	10.5	8.5	18.9	0	1	65	3	19.3	10.8	11.7	1.6	24	29.6	6.9	9	3.9	8.6	9.8	25	1	4	65	3	26.7	13	5.9	2.2	40.5	50.2	15.9	27.2	11.5	17.2	18.3	32.7
32	T1	2010-12-08	1046	40	3.5	22.2	15.1	17.3	6.9	47.2	65.7	22.2	31.7	4.7	10.5	6.7	14.3	0	0	45	3.3	21.4	15.1	15.6	8.2	46.3	60.1	29.5	43.4	5.3	9.2	8.1	18.7	0	0	45	2.8	29.3	12.5	7.2	1.6	41.6	60.5	9.1	20.3	11	21	12.1	31.8
33	T0	2002-06-05	1523	35	3.8	19.6	13.1	15.7	8.3	29.9	45.2	25.1	36.6	3.8	8.2	7.8	18.4	0	1	35	3.2	19	12.8	17.9	5.8	35.8	52.8	20.9	29.7	4.3	9.3	9.5	20.7	0	1	70	3	30.8	13.5	6.4	1.8	50.3	57.1	9.3	16	13.3	16	19.3	32.8
33	T1	2009-03-13	654	30	3.6	19.8	14.2	14.1	9.4	30	40.7	28.5	38.1	4.5	10.4	7.6	15.9	0	0	35	3.7	20.6	12.9	16.7	9.1	42.5	63.4	26.2	41.8	4.8	10.8	7.4	9.7	0	0	55	2.8	26.4	12.5	6.3	0.332	47.7	55.5	1.9	4	14.1	16.8	17.9	29.8
34	T0	2002-04-30	1468	55	3.8	20.8	13.8	14.9	4.5	27.8	30.5	16.9	24.5	3.8	6.8	10.6	31.5	0	2	45	3.8	19.3	14.4	18.3	5	36.3	49.6	15.9	28.3	3.6	11.3	10.5	29.8	1	3	45	3	27.2	11.2	6.6	8	49.8	59.8	35	63.8	12	14.2	12.3	35
34	T1	2008-04-02	340	50	3.5	22	13.9	17.2	3.5	34.4	42.2	21	14.3	3.7	8.1	7.5	23.4	0	1	50	3.3	21.1	13.8	17.6	0.864	36.2	40.4	3.1	6.2	4	6.3	5.8	28.2	0	6	45	3.2	29.7	11.2	7.3	3.3	51.6	61.5	16.5	47.2	11.9	14.1	10.8	32.4
35	T0	2001-11-17	1185	45	3.2	18.9	10.2	15.7	5.3	28.1	35.4	16.9	23.1	3.6	5.3	8	20.3	0	4	45	3.2	17.2	10	15.5	5.7	31.5	35.8	25.1	42.7	4.1	5.2	8.8	25.7	0	4	65	3.2	28.7	11.6	4.5	1.3	42.1	51.4	9.9	15.7	13.8	16.8	22	52.2
35	T1	2007-09-19	140	45	2.9	21.1	12.8	16.5	4.1	33.5	40.4	16.4	23.5	4.3	6.1	10.5	20	0	2	40	2.8	20.5	12.5	15	6.2	28	41.1	23.6	38	4.3	8.6	8.1	25.1	0	1	100	3	33.8	11.6	4.6	0.952	42.7	48.6	5.2	8.6	15.3	18.1	23.6	31.2
36	T0	2002-07-15	1594	60	3.6	20.5	13.5	19.2	2.5	37.8	53.7	7.3	8.6	3.9	8.8	8	14.9	0	1	60	3.8	20.6	13.6	16.1	4.9	34.6	53.3	22.5	36.6	4.1	13.3	9.8	29.7	1	2	100	3	27.8	12.2	4.7	1.4	25.2	34	11.3	16.4	12.3	16	17.8	38.2
36	T1	2008-02-06	283	55	3.3	22.2	13.7	17.1	5.5	32.4	46.5	15.8	22.4	3.5	9.1	7.4	19.5	0	3	45	3.1	18.4	13	10.7	4.8	22.4	27.3	18.1	24.7	4.5	7	9.3	17.8	0	1	70	2.7	28	12.8	5.8	0.703	30	35.7	2.8	11.1	12.2	15.3	8.1	39.3
37	T0	2002-02-18	1343	65	3.5	28.8	13.8	14.7	2.1	26.6	33.5	10.7	23.8	3.9	7.4	13.2	35.3	1	6	55	3.6	25	13.8	19.4	4.7	50	56.4	22.9	28.9	9.1	13.7	13.3	17.8	0	0	70	3	36.5	11.4	7.3	1.9	44.3	63.7	9.1	22.4	10.3	15.8	13.2	51.8
37	T1	2007-09-12	130	60	3.2	31.2	13.3	17.5	3.7	41.1	47.1	22.7	25.3	7.1	8.6	18.1	20.5	0	1	50	3.7	30.4	13.7	18.4	4.9	40.3	52.9	47	34.1	4.5	12.3	12.4	26.3	1	2	70	2.7	46.8	11.4	7.4	0.908	55.2	64.4	10.8	13.1	11.6	13.8	44.5	53.1
38	T0	2002-07-13	1593	50	4	21.2	14.6	11	0.5	18.8	20.5	1.9	3	3.6	5.3	7.3	22.9	1	5	40	4.3	23.1	14.8	11.3	1.7	22.8	25.2	4.7	8.1	4.2	5.3	7.2	23.7	0	2	70	3.5	34	15.4	4.5	1.9	19.9	31.8	7.5	9.2	8.3	14.5	14.7	35.5
38	T1	2008-03-31	336	40	3.7	21.7	14.4	10.5	2.6	17.6	20.1	10.5	14.8	3.6	6.4	9.8	22.7	0	2	35	3.7	23.7	14.7	12.6	4.2	24.4	27.1	11.8	14.1	4.2	6.1	7.4	19	0	3	60	4	32.4	15.1	4.6	1.4	25.2	32.7	6.4	14	8.4	15.5	14.8	27.8
39	T0	2002-08-31	1637	70	3.5	35.6	12.8	13.5	1.1	30.9	36.4	5.4	8.7	4.2	6.4	11.8	45	1	10	65	3.8	29.2	13.2	12.4	0.669	31	38.5	5	7.3	5.1	7.7	12.8	38.6	1	8	100	3	63.2	10.9	3.5	0.483	16.9	18.8	8.2	14.6	8.8	10	41.3	87.3
39	T1	2008-04-14	358	55	3.6	26.4	13.4	11.2	0.82	25.5	31.9	5	8.3	4.1	6.8	19.5	33.6	1	8	55	3.7	23.7	12.8	10	2.4	29.2	33.4	13.5	16.7	5.4	7.4	10	21.9	1	3	100	2.7	63	11.1	6.5	0.2	37.3	40.5	2.1	3.9	10.2	11.5	19.4	36.8
40	T0	2002-07-05	1580	55	4	23.2	15.2	16.9	9.3	37.5	44.4	38.2	52	4.5	8.5	9.7	23.6	0	1	50	4.2	23.5	14.8	18.5	6.9	42.8	56.4	25.8	31.9	4.7	8.7	9.3	18.1	0	1	45	3.5	31.8	14.7	7.5	8.2	66.5	79.4	59.7	75.8	17	21	17.8	29
40	T1	2008-08-29	484	45	3.7	21	15.1	15.5	6.7	31.5	40.8	27.4	38.2	4.2	8.8	9	22	0	0	45	3.8	22.9	14.5	17	5.3	37.5	49.6	20.9	29	4.5	7.8	8.5	17.1	0	0	35	3.5	32.1	14	8	4.3	58.4	70.1	18.8	40.2	14.2	17.9	12.4	20.4
41	T0	2001-12-05	1222	40	4	18.2	13.3	10.9	4.3	28.1	32.2	21.9	27.9	5.1	8.1	13.6	20.6	1	3	50	4.2	19.7	13.5	13.2	5.5	34.3	38.7	22.9	33.3	5	6.6	9.6	26.8	0	3	50	3.2	27.8	16.7	6.3	3	38.1	50.1	15.9	21.3	12.8	16.8	11.7	16.5
41	T1	2007-04-23	4106	35	4.2	21.5	16	13.1	5.7	31.8	35.9	28.2	32.8	4.7	6.8	12.3	18.2	0	2	40	4.2	22.9	17	17	8.6	38.7	45.5	32.9	37.3	4.5	6	10.2	12	0	0	55	3.2	29.2	14.2	6	1.5	32.1	40.4	9.3	15.3	8.7	14.6	15.2	17.8
42	T0	2002-09-25	1673	55	3.6	22.7	12.2	16.7	2.3	29.9	33	9	13.7	3.7	4.7	8.4	24.4	0	5	65	4	22.2	12	17	2.2	34.3	42.6	9.3	16	4	8.4	9.3	23.5	0	2	45	3	30	10.8	5.9	1.1	46.4	61.4	10.9	15.5	10.7	18.2	18.7	32
42	T1	2008-01-14	254	55	3.1	20.5	12.2	17	2.2	36.2	39.5	8.5	15	4.2	4.9	8	32.7	0	6	50	3.7	20.8	12.2	15.1	2.8	31.3	36.2	12	21.3	4	8.8	10.2	26	0	6	50	2.5	25.2	11.2	6.4	2.3	61.7	69.4	14.2	33.6	16.2	18.8	12.8	33.1
43	T0	2001-12-17	1242	35	3.8	19.6	12.2	22.6	5.5	37.7	52	23.7	29	3.6	11.7	10.5	22.2	0	0	35	4.2	20.5	12.2	17.6	3.3	33	42.3	17.6	25.7	3.5	7.7	9.3	23.1	1	3	35	3	32	12.4	10.2	3.5	71.9	82.9	25.1	36.2	12	14.3	22.2	40.7
43	T1	2007-05-07	7	40	3.3	25.1	16	20.6	2.7	39.2	43.6	14.4	16.8	4.9	5.8	17	28.7	1	4	40	3.6	23.8	15.2	18.8	3.5	39.6	52.2	16.1	20.8	4.6	8.8	12.6	27.8	1	4	60	2.7	41.6	11.8	7.5	0.767	62.3	73.7	4.2	10	12.6	15.7	11.4	28.5
44	T0	2003-02-12	1890	50	3.3	20.7	14	18.3	5.9	33.7	51.7	24.7	32.2	4	8.4	9	19.4	0	2	55	3.5	24.2	13.8	14.8	1.1	29.4	42.6	6.4	8.9	4.2	11	16.2	31.3	1	4	55	2.9	33.3	13.2	5.5	2.3	49.2	59.6	14.9	36.4	14.6	17.7	13.9	37.1
44	T1	2008-03-17	329	45	3.2	20	13.8	18.2	7.1	34	48.3	22.7	28.6	3.9	8.8	9.1	21.8	0	2	65	3.6	24.8	13.8	12.8	0.854	27.7	39.2	6.8	7.2	4.4	11.4	25.3	27.4	1	5	55	3	33.5	13.8	6.1	2.1	47.3	56.8	11.9	25.7	13.3	16.3	12.3	27.8
45	T0	2002-06-27	1563	35	3.6	26	14.2	13.5	2.9	25.1	30.1	15.1	19.7	3.8	6.5	16.8	37.7	1	6	35	3.6	20.8	14.2	14.8	5.7	28	68.4	28.6	41.4	3.7	11.4	14.4	26.4	1	3	55	3.2	36	11.7	4.8	3.3	35.6	41.7	29.8	41.4	13.2	16.2	22.3	33.7
45	T1	2007-12-17	235	35	3.7	29.2	14.7	18.1	2.1	38.9	47.2	13.5	17.5	4.6	7.6	16.8	47.3	1	6	35	4.1	20.3	14.7	19.4	8.4	44	55.2	47.8	61.3	4.2	11.7	13.7	20.3	1	1	70	3	52.1	13	6.7	2.4	53.2	59.4	12.6	30.6	12.4	14.3	13.8	36.3
46	T0	2002-03-15	1399	45	3.8	28.8	14.8	15.8	4	33.2	40.1	19.1	36.5	4.3	7.1	11.1	41.5	0	3	45	4	23.3	14.8	13.5	2.9	32.9	43.7	16.4	23.3	4.6	8.1	12.8	45.8	1	7	65	3.2	46.2	13.5	6.5	3.4	43.6	53.1	26.7	42.2	12.5	15.8	19.5	52.8
46	T1	2008-04-01	338	35	3.7	23.9	14.7	16.3	2.5	34.5	40.5	19.6	27.1	4.6	8.1	19.4	42.8	1	6	35	3.6	22.8	14.8	15.8	2.7	36.6	55.1	15.9	19.7	4.8	12.8	16.5	26.2	1	3	70	3.2	42.7	13.2	8.5	2.4	57.5	71.7	17	39.1	13.3	17.8	18.4	40.5
47	T0	2001-11-28	1208	35	4.7	19.3	14	12.1	5.8	30	36.8	29.3	43.4	5.3	8.3	14	32.3	0	5	45	4.6	20.6	16.1	13.5	5.6	30.4	36.4	28.1	40.1	4.3	8.8	13.1	30.7	0	3	100	3.2	43.5	13.8	4.2	2.4	30.2	36.4	24.4	27.9	13.8	17	21.8	45.2
47	T1	2006-03-06	3523	35	4.4	23.6	15.8	11.6	6.7	26.8	35.7	34.8	50.3	4.8	8.9	14.1	30.3	0	2	40	4.8	24.6	18.5	16.1	5.9	39.7	49.6	30.7	38.1	4.9	9.8	13.8	20.5	1	1	100	3.2	49	15	4.3	0.703	44	51.4	5.6	13	14.9	18.3	21.3	50.8
48	T0	2003-11-21	2313	35	4	24.6	13.4	11.8	1.5	25.7	35	3.9	9.3	4.4	9.4	5.3	24.9	0	2	40	3.6	20.8	14.6	14.7	6.9	31.1	43.6	18.8	29.2	4.2	11.3	6.7	17.8	0	2	40	2.7	35.8	13	4.7	1.3	36.1	41.4	6	15.8	13.6	15.5	17.8	34.8
48	T1	2008-01-23	266	40	4.2	25	13.8	10.7	2.8	33.3	34.6	10.1	15	7.8	10.1	8.4	22.7	0	2	45	3.8	23.7	14.4	16.7	6.7	36.8	54.6	27.8	34.9	4.3	12.9	9.3	18.5	0	1	60	2.7	43.5	12.7	5.2	1.4	38.8	45.8	11.1	18.9	12.8	15	16.2	30
49	T0	2004-06-04	2634	45	3.7	21.2	14.8	21	3.9	38.9	46.7	13	18.2	3.7	5.7	9.3	26.3	0	5	50	3.8	23.2	14	13.9	1.5	29.5	46.9	5.9	13	4.2	12.1	9.7	31.5	0	3	55	2.9	29.2	12.8	5.6	0.85	27.5	35.7	4.6	11.6	10.2	12.6	11.1	36.8
49	T1	2008-09-15	502	45	3.7	22.8	15	15.8	6.5	31.1	40.7	21	27.5	3.8	6.8	9.1	21	0	2	45	3.7	23.4	14.2	12.7	1.4	23.8	30.2	7.6	11.5	3.8	6.5	12	19.1	0	3	65	3.2	28.2	13.5	5.7	0.708	35	40.9	3	7.5	10.2	11.8	13.3	38.6
50	T0	2003-02-21	1910	30	3.8	20.8	15.5	13.9	8.2	34.1	40.5	29.7	46.4	4.8	7.7	10.7	23.6	1	4	25	3.7	21.1	14.8	13.9	4.1	26.5	34.6	16.5	26	4.5	10.7	12.6	29.8	1	5	35	2.8	26.8	13.7	6.6	3.7	45.4	78.3	12.5	30.6	12	22.5	10	29.5
50	T1	2007-04-02	4079	40	3.5	24.1	14.9	17.9	5.8	37	45.6	31.1	40.6	4	6.6	9.3	23	0	1	30	3.7	22.2	13.8	17.9	4.8	35.6	49.3	17	24.1	4.3	12.2	11.1	25.5	1	2	65	3	28.3	12.8	7	1	52.6	85.8	5.5	10.9	11.8	22.1	11.7	35.8
51	T0	2005-04-12	3062	40	3.5	21.1	13.4	11.3	6.4	27.3	32.9	32.6	44.6	6	9.3	13.2	23	0	3	30	3.8	20.1	13.8	12.6	3.9	25.7	31.7	20.7	25.6	4.3	8.8	14.1	22.8	1	3	55	3.1	29.4	13	7	3.8	64.1	83.5	13.9	32	13.8	18.8	9.8	37
51	T1	2013-12-12	1580	60	3.3	23.2	14	14.2	4.9	34.5	42.5	19.6	25.9	4.8	8.9	10.5	22.8	0	2	40	3.3	22.9	14.5	15.8	4.8	37.6	45.4	19.4	24.5	5	8.9	8.7	21.8	0	3	70	3	32.8	15.8	8.3	2	67.4	81	8.8	28	13.1	17.4	12.8	32.9
52	T0	2003-12-15	2896	45	4	20.8	15	16.8	4.2	33.8	40.4	15.8	23.9	4.5	6.5	9.8	21.1	0	1	50	3.6	22.4	14.5	16.1	1.8	32.7	37.9	12.7	16.9	3.9	7.5	15.1	31	1	5	55	2.8	29	12.3	5.9	2.2	34.2	42.6	7.7	19.6	10.5	12.9	11.4	33.4
52	T1	2008-09-15	502	45	3.7	20.8	15	15.8	6.5	31.1	40.7	21.7	27.3	3.8	6.8	11.2	22.9	0	1	45	3.7	21.2	14.2	12.5	1.6	23.8	30.2	6.4	10.9	3.8	6.5	13.7	28.9	0	2	65	3.2	27.5	13.5	5.7	0.742	35	40.9	3.4	8	10.2	11.8	14.1	39.4
53	T0	2006-05-17	3614	50	3.9	18.8	12.5	16.7	3.4	31.7	39.4	13.5	21.3	4	7.3	10.8	22.5	1	4	40	3.7	17.4	12.9	16.5	3.8	35.4	53.5	20.2	27.5	4.3	12.2	11.8	25.1	0	1	70	2.5	27.5	10.4	6.2	0.762	40.7	49	4.7	12.7	12.8	15.8	13.9	28.9
53	T1	2010-10-11	1014	55	3.4	20.1	12.8	20.5	1.6	49.9	65	5.7	9.4	4.8	8.8	8.4	25.2	0	2	55	3.7	17.9	12.8	18.4	3.5	44.9	67.2	13.8	27.6	5.1	13.2	10.2	24.1	0	0	65	2.7	27.4	10.8	5.7	0.479	38.6	46.2	2.4	6.3	12.4	15.7	9.8	39.2
54	T0	2003-12-24	2379	40	4.4	25.8	15.3	10.5	3.9	27.1	32.9	25.5	41.2	4.9	8.4	16.3	30.3	1	5	50	4	23.2	14.5	12.4	3.8	29.5	34	15.4	27.2	5.1	6.8	9.4	36.2	0	5	70	3	46.6	13.4	6.1	0.898	47.9	60.8	5.5	16.6	13.8	17.8	15.9	39.3
54	T1	2013-08-17	1732	50	3.5	24.1	13.9	13.9	3.3	33.6	45.2	19.8	27.9	5.3	8.8	17.3	28.8	1	4	70	3.6	23.3	14	15.3	4.9	34.6	46.3	20	29.6	4.7	7.7	8.4	28.4	0	5	100	4	46.8	13.5	6	0.488	49.3	58.3	8	17.9	13.3	16	12.8	33.1
55	T0	2004-03-24	2532	55	3.2	21.8	14	13	2.8	36.3	43.5	10.2	21.8	4.9	7.9	7.8	29.8	0	5	60	3.8	20.1	12.4	11.4	5.1	35.2	43.6	18.3	27.7	5.3	11.3	8.7	20.5	0	2	65	2.5	30.9	12.8	5.6	1.5	50.5	99	9.4	21.4	13.8	45.3	12.9	35.7
55	T1	2012-05-18	1441	50	2.9	20.8	13.1	14.2	6.3	41.1	55.1	26.9	37.8	4.8	11.6	13.2	24.2	1	3	65	3.3	21.4	12.2	12.9	2.5	41.5	47.8	22.3	27.1	5.5	8.3	19.8	27.3	1	7	100	2.8	33	12.8	5.4	1.1	42.9	47.9	6.1	13.1	12.7	14.2	16	44.7
56	T0	2003-04-25	2016	40	3.7	18.8	14.2	14.7	4.2	35.6	45.9	16.5	25.7	4.8	10	11.6	24.5	0	2	45	4	20.5	14.4	13.6	5.2	31.5	35.4	25.6	35.2	4.6	6.4	10.9	18.7	0	3	55	2.8	29.7	13.4	8	3	63.6	76.2	15.7	44.3	14.8	17.5	13	33.2
56	T1	2007-01-15	3938	40	3.6	19.6	14.4	15.1	3.4	40.3	44.5	18.1	24.9	5.1	6.3	14.8	25.5	1	4	45	3.4	22.2	14.2	13.8	5.7	37.6	45.7	26.7	43.1	5.4	7.3	9.4	24.9	0	5	60	2.8	29	13.7	7.4	2.9	61.6	72.6	18.6	38.2	13.6	16.5	15.5	33.1
57	T0	2004-03-22	2527	35	3.7	25.5	13.8	23.2	5.9	43	58.8	25.8	42.7	3.7	10.8	10.5	34.6	0	2	35	3.9	28	14.1	17.5	5.5	34.7	51.7	31.8	45.9	4	12.6	17	29.9	0	1	65	3.3	46.2	11.4	7.8	1.5	48.4	79	11.5	23.2	10.3	21.8	20.5	48.8
57	T1	2008-11-03	552	55	3.2	36.3	13.9	18.4	0.869	34	42.3	3.1	3.9	3.8	6.4	12.3	21.2	1	4	45	3.4	30.4	13.8	19.3	2.9	36.3	45.1	17.8	25.3	3.7	5.6	16.5	44.6	1	9	100	3.5	52.4	12.1	6.8	0.237	47.4	56.1	1.8	3.4	12.1	16.2	20.6	47.4
58	T0	2004-03-24	2533	60	3.6	29.8	13.4	17.9	1.7	33.5	45.5	7.5	12.4	3.9	10.4	17.2	36.8	1	8	60	3.8	19.4	14.2	15.6	4.7	30.4	37.2	18.7	27.8	3.9	6.9	10.6	33.6	0	6	100	3.3	44.5	11.2	7.2	1	52.8	63.9	7.6	10.6	11.3	14.2	24.6	37.1
58	T1	2008-03-11	323	70	3.3	28	13.5	16.1	0.376	31.7	40.3	1.6	4.1	3.9	10.2	12.4	42.3	1	11	55	3.3	22.9	13.5	15.8	2.7	31.6	38.1	10.8	20.5	3.8	6.8	8.2	23.6	0	3	100	3	48.7	11.1	8.1	0.259	65.2	77.4	0.765	3.3	11.8	14.3	8.6	36.9
59	T0	2004-04-26	2585	45	3.2	18.7	13.6	13.3	8.5	34	44.2	26.6	47.4	4.9	10.2	7.1	26.2	0	3	50	3.4	20.6	13.4	11.2	7.6	28.3	32	23.1	29.5	4.6	6.3	5.7	14.6	0	1	50	2.8	27.4	11.2	8.4	4	63.2	71.5	21.1	48.5	12.8	14.8	12.8	28
59	T1	2008-11-10	565	40	3.2	19.7	12.5	13.9	6.2	33.2	39.6	18.9	27.3	4.3	6.9	6.9	20.8	0	3	45	3.2	20.2	13.5	12.5	5.8	28.6	33.1	17.4	22.5	4.3	6.3	5.7	16	0	3	50	3.2	29	12.1	9.1	1.7	65.9	77.3	9.3	21.8	12.8	15	10.5	26.4
60	T0	2005-05-09	3105	45	4	24	14.5	15.7	4.5	24.8	30.3	20	24.6	3.3	8	9.5	24.3	1	3	40	4	20.8	13.8	12	4.2	20.6	23.5	17.8	26.5	3.8	7.2	9.7	31.1	1	7	100	3	29.5	11.6	6.7	1	51.4	60.1	6.2	22.2	12.3	16.3	17.3	35.3
60	T1	2010-08-24	979	45	3.8	24	15.4	15	6.7	27.6	31.9	30.5	38.5	4.1	8.6	9.7	28.3	0	4	40	3.7	20.8	13.9	13.5	3.3	28.3	31.3	18.2	26.2	6.3	7.8	10.6	25.4	0	3	65	3.2	30.6	13	6.4	0.732	52.8	61	7.8	16.9	13.9	17.8	20	44.7
61	T0	2005-02-16	2977	30	3.2	20.8	13.6	7.1	3.7	15.1	17.6	12.2	15.3	4.8	7.3	8.3	14.3	0	2	40	3.3	19.8	13.9	8.9	3	16.9	24	9.8	16.7	3.8	7.8	8.1	18.3	1	3	60	3.2	28	13.8	6.7	2.1	45	68.1	10.8	21.7	11.3	17.4	10.3	25.7
61	T1	2013-03-01	1629	40	3.2	21.9	14.8	7.8	3.5	14	22	11.8	18.2	4.1	10.7	9.2	19.2	1	1	50	3.4	21.4	15.2	7.1	3.2	13.2	21	8.7	16.8	4.1	10.1	9.2	23.1	1	3	55	3.3	28.3	14.7	6.5	1.3	42.5	64.6	4.9	6.6	10.5	16.3	8.1	11.7
62	T0	2005-09-13	3277	50	3	25.1	13	16.8	3.9	32.9	37.4	24.5	28.6	4.1	5.2	16	38.6	1	6	40	3.3	21.7	12.8	16	3.8	33.8	47.6	19.5	26	4.3	10.3	15.1	31.8	1	5	70	2.4	40.4	11.8	5.4	0.903	41.2	50.7	3.1	12.9	12.6	15.1	12.6	50.7
62	T1	2010-06-23	951	60	3.3	26.4	12.3	19.5	1.9	45.3	51.7	15.4	17.4	4.9	6.8	18.6	38.4	0	2	50	3.1	23.7	12.8	21.1	3.3	48.9	63.6	22.6	27.3	4.6	8.3	15.9	33.3	1	4	100	3.2	39.8	14	6.4	0.435	49.2	59.1	2.9	7.2	12.7	15.3	12.3	40
63	T0	2008-02-04	280	45	3.4	23.8	13.9	18.1	4.7	45	56.6	20.7	35.5	6.6	10.6	10.2	35.7	0	2	45	3.4	26	14	22.2	4.1	55.4	70.6	17.7	28.9	5.8	10.8	8.8	32.7	0	3	70	3.3	38.2	12.4	7.1	1.1	53.1	59.3	7.1	18.9	12.6	14.8	19.3	37.3
63	T1	2013-09-18	1762	50	3.4	26.4	14.2	20.9	3.4	54.4	71.7	17.3	24.5	7.8	12.5	15.2	31.1	1	4	55	3.6	30.5	14.2	21.4	2.4	57.3	70.5	15.9	21.5	5.8	9.3	14.2	33	1	8	65	2.8	45.1	12.4	6.2	1.2	52.8	64.3	6.4	18.8	13.3	15.9	16.2	36.5
64	T0	2005-11-16	3378	60	3.8	30	13.1	13.7	2.3	28.5	37.8	11.3	15	4.3	12.1	12.8	27.7	0	2	45	3.6	19.6	12.7	9.8	6.7	21	26.5	19.1	35.8	4.3	7.8	7.3	25.9	0	2	70	3.2	33.5	10.9	7.1	0.947	52.2	63.5	7.2	12	13.1	17.6	26.8	39
64	T1	2012-12-05	1574	70	2.8	24.1	12.8	10.2	0.649	24.9	26.7	5.8	6.2	5.7	9.6	19.3	27.7	1	7	40	2.7	20	13.1	13.4	7.9	35.8	42.6	24.7	32.4	5.7	12.9	9.4	21.4	0	0	100	3.3	32.8	13.5	7.1	0.618	69.2	78.6	6.1	11.3	15.7	19.2	28.6	46.3
65	T0	2002-11-15	1758	35	4	21.5	13.5	20.1	4.9	36.5	43.1	14	21.2	3.9	6.3	7.1	20.5	0	1	65	3.8	20.1	13.4	16.1	0.962	33.3	39.2	4.1	9.2	4.5	6.3	9.4	29.2	0	6	100	3	30.2	12	7.7	1.2	64.7	76.6	7.9	14.9	13.2	16.7	11	32
65	T1	2013-09-20	1764	45	3.8	21.8	14.9	22.2	5.7	47.2	55.1	20.7	31.8	4.8	6.6	8.5	22.8	0	3	55	3.2	20.6	13.5	17.8	3.9	34.8	41.1	11.9	15.6	4.1	5.7	8.4	16.8	0	3	100	2.5	33	13.5	6.1	0.967	50.3	59.9	2.6	4.5	13.8	17.2	5.7	21.7
66	T0	2003-02-05	1876	45	3.3	20.5	14	16.6	5.2	29.5	37.6	17.8	26.3	3.6	6	9.4	20.6	0	1	35	3.8	20.1	14.3	15.2	3.6	30.8	34.4	13.8	20.8	3.8	4.9	8.3	16.2	0	1	45	2.8	27.7	12.8	6.2	3.2	44.4	52.5	16.6	38	13.7	16.3	11.8	22.8
66	T1	2013-09-30	1771	50	3.5	20.6	14.2	18.3	10.2	36.5	46.1	38	48.4	4.3	8.8	11.8	22.8	0	1	40	3.4	20.2	13.6	19.8	9.1	41	54.1	35	48.5	4.2	9.6	10.3	25.8	0	3	60	2.9	27.2	12.7	7.3	2.6	52.2	59.6	18.2	46	14.3	16.9	13.5	30
67	T0	2003-12-01	2344	25	3.6	19.7	14	17.5	7.1	32.4	38.2	31.5	37.8	4.3	6.5	11.9	19.3	0	1	40	3.5	21.9	13.2	19.5	6.5	40.3	52.1	28.9	43.7	4.3	8.1	14.7	24	1	3	55	2.7	29	11.8	6.7	1.1	42.8	52.7	10.3	16.1	12.6	15.8	21.3	45.8
67	T1	2013-10-16	1785	30	3.2	19.8	14.2	16.6	5.8	29.1	37	23.8	30.5	3.8	7.3	11.2	20.4	0	3	40	3.3	20.6	13.3	18.3	7.3	36.2	53.6	27.1	37.3	4.1	8.1	11.8	25.3	1	5	70	2.7	30.2	12.5	6.7	0.542	44.1	52.6	1.7	6.1	11.8	15	5.7	40.3
68	T0	2006-12-19	3917	35	3.3	19.2	13.1	15.4	7	29.2	38	23.2	26.4	3.8	10.8	6.6	10.5	0	0	35	3.3	18.6	13.2	20.2	6.9	36.8	43.8	28.7	40.7	3.6	5	8.7	18.9	0	2	60	2.5	23.2	10.4	5.6	2.2	38	47.2	12.8	24	12.3	15	13.8	23.7
68	T1	2013-10-25	1794	25	3.5	20	12.8	12.2	6	26.1	32.6	31.7	33.4	4.3	9.5	11.3	12.7	1	0	35	2.8	18.8	12	23.3	5.9	47.3	59.2	33	45.9	4.2	6.7	12.5	22.8	1	3	70	2.7	24	10.9	5.6	2	41.8	49.4	9	23.8	12.6	14.8	12.1	32.1
69	T0	2004-01-27	2423	40	4.5	22.2	16.3	13.5	10.2	34.5	39.3	46.7	61.6	5	8	11.3	22.5	0	2	40	5	25.3	18.2	14.8	10	40.8	43.5	39.5	51.6	5.7	9.3	8.8	19	0	1	50	3	33.3	13	8.6	3.8	52.6	68.1	18.8	38.8	14.3	18.7	10.5	34.8
69	T1	2012-12-31	1586	40	3.8	24.2	16.6	19.7	11.1	45.7	54	46.6	59.8	4.7	9.2	8.8	20.3	0	2	50	3.7	23.4	17.2	21.4	11.2	51.4	60.7	51.3	65.9	5	9.4	11.3	22.3	0	3	55	2.8	34.3	13.8	11.7	4.4	51.8	64.5	16.6	43.5	12.9	16	9.7	37.4
70	T0	2002-01-07	1271	50	3.6	19.1	11.4	14.6	5.6	29.2	38.7	23.7	35.6	3.8	7.7	10.4	21.3	1	2	45	4	17.3	12.1	14.2	6.7	27.1	38.3	24.8	39	4	7.8	8.4	22.3	0	4	45	3	29	12	6.8	3	45.7	58	21	35.9	12	14.7	11.7	35
70	T1	2006-11-26	3882	35	3.4	21.1	14.2	15.7	4.6	28	37.1	21.1	27.4	3.5	7	9.3	15.7	1	2	40	3.8	20.1	14.5	15.3	7.9	28.7	37.1	20.9	33.1	3.7	7	7	26	0	1	50	2.8	28.8	11.2	7.6	2.5	56.4	70.9	18.5	44.1	12.9	15.3	13.4	33.8
71	T0	2004-10-11	2803	35	3.2	19.3	12.2	15.6	5.8	24.9	38.1	21.3	34.6	3.3	9.8	7.4	22.1	0	1	40	2.9	20.5	12.1	16.7	1.7	28.2	37.7	4.9	11	3.3	6.2	6.8	27.6	1	8	55	2.5	25.9	9.8	6.9	3.7	48.3	59.8	15.9	40.8	13.8	16.3	11	26.6
71	T1	2013-11-04	1801	45	2.8	19.6	11.9	15.2	3.2	26.6	36	16.7	24.1	3.8	7.1	12	21.7	1	4	40	2.8	18.8	12.2	16.3	5	29.9	41.7	15.3	23.2	3.8	7.6	8.3	17.8	1	3	50	2.5	29.2	10.9	7	1.9	37.4	55	8.1	20.3	8.6	14.4	10.5	30.9
72	T0	2001-04-09	2393	40	3.3	19.8	14.3	15.1	8.3	29.2	37.5	20.5	38.8	3.9	10.5	5.5	20.3	0	3	45	3.3	20	14.2	16.1	7.7	32.2	39.9	22.4	38.7	3.8	6.4	6.9	23.8	0	4	55	2.4	26.8	11.3	7.8	3.9	61	72.3	21.8	49.6	12.4	15.5	10.6	30.6
72	T1	2010-11-29	1041	45	3.8	22.2	15.7	18.5	9.9	49.7	70.9	33	42.7	5.3	13.4	7.3	19.4	0	1	50	3.7	22.2	15.4	18.5	9.8	51	62.1	37.4	52.1	5.8	8.8	7.8	21.4	0	2	55	3.2	27.5	12.2	7	3.3	52	57.6	19.9	50	11.9	14.3	12	33.1
73	T0	2004-01-12	2396	50	3.2	21.8	14.4	13.8	1.4	23.5	28.6	3.1	5.9	3.5	6.8	6.3	22.8	0	2	45	3.3	20.1	13.4	11.4	4.1	22.1	27.4	11.2	22.3	3.8	7.5	9.6	23.3	1	3	100	2.5	30.1	12.3	4.5	0.984	38.9	47	5.9	9.2	13.9	17.5	18.8	32.3
73	T1	2008-05-21	396	60	3.7	22.2	15.3	15.9	3.2	30.9	34.7	11	13.6	3.8	4.8	7.8	15.9	0	1	45	3.4	22.5	14	12.9	1.8	26.6	34.6	5.9	9.5	4.1	7.9	7.8	26.8	0	2	100	3	33.3	12.7	4.1	0.264	34.4	41.9	2.7	3.8	12.9	16.7	20.7	35.2
74	T0	2001-11-07	1164	35	3.6	17.4	10.8	16	5.8	29.6	35.4	18	32.2	4.1	6.1	8.7	29	0	2	40	3.8	19.3	11	16.5	3.2	31	40.8	10.4	17.4	3.9	9.6	8.2	20.8	0	1	65	2.8	33.3	11.2	6.9	0.889	49.7	57.9	12.1	14.6	12.8	16	28.5	39.5
74	T1	2013-11-07	1805	45	3.3	20.8	13.8	17.2	4.5	36.9	45.6	18.3	22.7	4.5	7.2	9.3	17.7	0	2	50	3.3	21.1	13.6	13.9	3.5	29.8	34	16.5	22.8	4.8	7.1	11.3	22.4	1	3	100	2.5	33.8	11.9	4.5	0.405	35.8	43	2.2	6.7	13.6	18.4	15.2	39.5
75	T0	2008-02-27	305	45	3.6	22.2	13.2	13.2	2.8	32.8	39.6	14.1	17.8	5.1	7.3	10.2	22.6	0	3	40	3.3	23.7	13.7	13.9	4.2	36.3	43.7	12.6	20	5	6.9	8.1	24.2	0	3	100	3.2	33	11.8	7.9	1.2	66.1	75	7.3	11.7	13.9	17.4	12.6	19.4
75	T1	2013-11-28	1824	50	3.2	21.4	11.8	18.8	2.8	45.6	58.6	10.8	18.5	4.5	8.3	10	22.8	0	1	40	3.3	22.5	12.6	16.5	3.8	44.3	58.5	24.5	27.2	4.3	8.9	15	21.8	1	2	100	2.7	31.2	11.9	7.5	1.6	58.8	64.4	8	18.6	12.6	15	9.8	30.2
76	T0	2002-02-22	1356	50	4.5	21.8	15.2	18.8	3.6	32	36	14.3	22.8	3.8	5.8	11.5	27.3	1	4	50	4.6	22.8	15.2	15.3	2.7	34.3	46.4	13.6	17.4	5.1	11.8	11.5	32.2	0	4	100	3.5	35.3	15.2	5.7	1.6	39.9	44.8	11.4	18.4	10.8	13.2	25	45.2
76	T1	2014-01-06	1840	45	4.2	21.5	16	24.7	4.4	51.9	61.8	23.9	27.2	4.3	7.1	12.2	23.6	1	2	45	3.8	21.5	13.8	18.5	3.2	34.1	39.9	14.4	19.7	4	6.8	11.3	27.5	0	4	100	2.8	49.3	13.8	5.8	0.542	47.5	66.4	3.1	9	13.1	30.8	10.2	36.3
77	T0	2006-12-18	3912	55	4.1	22.8	15	20.4	7.3	42.7	60.3	27.6	38.2	4.3	8.9	8.3	22.7	0	1	70	4.3	30.2	14.9	12.7	1.1	28.6	32.9	2.8	4.6	4.7	6.1	12.3	22.1	1	3	70	3.5	30.8	13.3	7.1	3.1	40	49.4	9.9	23.4	10.9	12.9	13.1	40.3
78	T0	2004-09-24	2785	40	4.2	25.2	17	14.6	4.5	26.8	33.7	13.9	20	4.1	10.9	7.2	20.2	0	1	100	4	31.4	16	12.3	0.322	35.7	38.9	0.995	1.7	5.7	9.5	7.9	24.8	1	3	60	3	36.4	14.3	3.8	2.9	36.4	43.8	11.5	33.9	14.8	17.1	9.7	36.8
79	T0	2002-05-03	1473	100	3.5	23.6	13.2	9	0.132	19.1	21.2	0.917	1.1	4.2	5.6	16	22.6	1	3	55	3.2	22	12.8	9.7	0.314	18.7	24.3	0.609	1.3	3.9	9.5	6.6	21.7	1	4	100	3.2	35.7	11.8	3.9	0.133	42.5	45.7	1.3	1.4	18.3	21.3	19.7	23.3
80	T0	2005-01-05	2642	35	3.7	20.2	13.8	13.2	5.9	31.7	34.4	22.2	32.6	4.2	5.2	12	21.5	1	4	30	3.3	19.1	13.8	13.9	6.5	34.5	45.2	25.7	38.7	5.2	10	9.1	22.5	0	2	50	2.2	37	11.4	5.9	1	54.1	61.1	6.1	11.6	13.5	15.3	11.3	39.5
81	T0	2004-05-18	2618	35	3.8	21.2	13.8	10.7	6.3	28.1	42.9	25.3	33.4	4.7	13.3	9.2	16.2	0	0	20	3.7	21.2	14.2	12.5	5.9	31	38.6	26.2	29.9	5	7.6	9.4	11.7	0	0	60	2.8	29.5	12.1	5	1.2	51	59.7	7	12.8	15.5	19.6	12.9	19.2
82	T0	2005-07-06	3204	30	3.8	18.5	13.8	16.5	7.2	30.7	37.5	26.4	33.4	3.9	7.6	9.2	18.8	0	1	30	3.8	19.6	14.2	17.7	8.5	31.6	46.2	27	41.2	3.9	11.8	8.4	30.3	0	3	30	2.5	27.8	12.7	4.7	2.5	36.2	43.3	14.3	35.6	13.1	15.3	11	23.4
83	T0	2004-08-20	2720	35	4.3	23.6	15.6	21.2	7	40	54.5	25.6	33.6	3.8	9.3	9.1	22.3	0	1	35	4.1	25	16.5	21	4.8	35.8	40.8	24.2	28.2	3.9	5.4	13.2	21.8	1	4	55	3.3	35.2	15.2	5.5	1.4	44	52.8	6.6	22.2	12.7	14.8	9.1	27.4
84	T0	2003-04-18	2006	45	3.7	21.2	13.9	17.2	10.3	38.4	53.5	32.7	47.4	5.2	11.4	7.4	15.7	0	1	35	3.5	19.3	13.6	15.1	8.6	33.7	49.3	26.8	40.9	5	11.6	8.2	17.3	0	0	50	2.8	26.9	10.2	10.1	3.2	76	103	22.6	52.4	14.3	19.3	13.1	26.9
85	T0	2005-09-09	3274	35	3.8	25.2	15	14.4	2.1	28.3	36.3	12.4	16.2	3.8	9.8	11.1	28.7	1	5	50	3.4	25.8	14.3	10.3	0.264	23.5	31	2.3	2.8	4.7	8.8	15.3	28.2	1	7	60	3	35.9	13.5	7.4	1.4	49.6	65.6	4.6	10	12.6	17	13.6	24.3
86	T0	2005-03-15	3019	40	4.3	24.8	17.6	11.2	2.6	28	34.4	8.1	20.3	4.5	6.3	6.8	29.5	0	4	40	4.3	29	16.8	11.1	1.8	28.6	34.2	8	11.6	4.8	6.6	8.1	17.4	1	3	60	3.2	44.8	12.7	7.6	1.7	40	52.3	9.4	16.7	10.4	13.3	16.8	35.9
87	T0	2003-04-28	2018	35	3.5	20.1	14.2	21.4	9.6	40.5	45.8	33	48.3	3.8	5.5	10	21.3	0	1	45	3.3	20	13.9	19.7	6.8	41	46.8	22.3	35.3	4.1	5.2	7.4	25.3	0	3	45	2.5	27.1	13.2	6.9	3	37.4	46.5	11.7	19.1	10.8	13.1	8.7	13.2
88	T0	2002-02-15	1339	35	3.5	26.2	12.6	14.1	2.8	30.8	38.2	13.2	18.6	4.6	10.9	11.6	42.8	1	9	45	3.8	30.5	13.4	14.9	1.3	31	39	11.6	19.4	4.1	7.7	20.9	39.3	1	7	65	3	40.2	10.8	5.5	1.8	40.4	58.2	14.9	25.2	14.3	16.3	18.8	74.7
89	T0	2005-06-15	3163	35	3.3	18.5	12.9	14.8	3.6	36.4	50	13.6	23.7	4.9	8.9	9.8	26.6	0	2	35	3.8	18.8	13.8	17.3	8	43	59.5	26.8	38.5	4.7	11.6	8.6	22.2	0	2	70	2.8	27.2	10	5.8	1.5	38.5	44.6	9.1	19.5	12.2	14.4	14.3	27.5
90	T0	2002-06-18	1549	45	4	20.3	14.8	14.7	4.8	24.3	28.8	17.7	24.1	3.7	7.3	9.8	18.7	0	2	40	4	19.7	14.7	15.8	5.9	28.9	28.9	27.6	34.9	4.6	4.6	10.1	22	0	4	40	3.2	26.7	13	5.4	2.9	39.5	48	11.6	35.5	13.3	15.2	11.8	36.5
91	T0	2005-01-24	2943	70	4.4	25.7	16.6	8.6	4	16.2	20.2	15.1	28.2	3.9	5.8	7	19.4	0	1	60	4.9	24.2	16.8	5.3	2.2	11.9	14.1	8.4	14.2	6	7.9	6.7	30.9	0	2	100	3.2	30.8	15	4.8	0.444	43.9	57.5	2	5.7	14.8	18.9	7.8	42.3
92	T0	2005-09-16	3284	50	3.2	30	13.8	21.8	3.3	41.5	57	16.8	20	3.7	8.1	13.7	24.3	1	5	50	3.1	26.6	13.8	18.5	2.1	36.3	50.3	7.1	13.2	3.8	9.6	9	45.8	0	5	100	3.2	47.4	12.1	7.4	0.396	47.1	56.3	3.9	8.6	13.4	16	18.5	49.7
93	T0	2002-08-21	1618	45	4.2	21.4	15.4	10.3	8.6	18.6	20	21.9	41.7	3.7	4.5	6.6	22.4	0	2	45	4.3	20.8	15.3	12.3	6.4	23.5	28	17.2	29.9	3.5	5.3	6.3	15.7	0	0	55	3.2	27.7	11.6	5.9	3.8	44.5	53.7	20.1	23.8	15.5	17.8	15	16.8
94	T0	2003-01-08	1829	40	4.2	26	15	11.1	1.6	26.2	35.9	6.1	11	4.2	9.3	8.2	19.3	0	2	50	4	25.1	15.1	16.3	2.7	34.5	48.5	9.8	18.5	4.2	8	7.3	27.5	0	4	100	3.2	37.5	13.8	4.6	0.637	24.9	34.2	4.7	8.1	8.7	17.3	15.8	39.6
95	T0	2003-06-20	2094	35	4.5	19.8	14.8	17.3	8.3	35.1	46.6	24.9	42.4	4.7	6.9	7.7	17.6	0	1	50	4.3	20.3	14	19.8	4.5	46	58.9	22.1	36	5.5	8.3	10.6	26.3	0	2	50	2.9	28.7	12.3	7.4	3.9	64.8	82.9	21.6	52.6	14.4	18.2	13.1	30.3
96	T0	2007-02-26	4009	30	4.2	25.8	14.4	10.4	2.3	25.6	30.4	15.5	21.4	5.3	9.6	14.3	28.5	1	6	40	4.6	26	14.6	19.9	3	52.3	61.6	26.5	33.5	5.7	8.9	21.7	37	1	4	55	3.3	35.8	14.5	6.1	2	71.6	84.8	10.2	33.1	17.8	21.7	16.5	30.2
97	T0	2002-10-29	1729	45	4.2	29.2	17.4	17.1	3.1	40	45.1	20.3	29.9	5.1	6.6	14.3	35.1	1	5	45	4.5	27.3	18	15.9	3.4	38.1	42.4	18.1	27.8	5.3	6.6	13.3	29.6	1	6	65	3.5	50.7	16.4	7.7	2.2	63.9	73.4	35.9	54.1	13.3	16.7	36	56.7
98	T0	2007-02-14	3988	40	3.3	21.8	14.1	15.9	7.4	30.7	41.3	26.4	36.6	4.1	8.7	10.3	21.9	1	3	40	3.2	20	14.1	19	6.8	35.4	51.5	22.3	33.9	3.9	8.1	8.2	20.4	0	3	65	3	33.2	11.5	5.9	1.7	44.5	72.3	7.8	19.6	12.4	22.6	8.6	41.7
99	T0	2004-12-18	2899	35	3.6	20	14.5	15.2	7.6	26.1	31.1	19.8	27.1	3.9	5.4	6.4	16.8	0	2	35	3.8	20.2	14.3	18.2	9.6	36.3	44.9	24.4	50.1	3.9	5.7	5.8	22.7	0	2	55	2.8	29.2	11.3	5.5	2.2	41.7	52.8	9.8	25.1	13.1	17	9.7	29.2
100	T0	2002-11-13	1750	50	3.3	20.3	13	14.2	3.8	24.2	33.5	16.8	18.8	4.1	6.3	11.6	14.8	1	1	50	3.6	19.8	13.1	16.3	4.4	34.7	40.5	20.1	26.6	4.3	5.9	9.2	22.3	0	2	50	3.2	30.5	11	6.5	2.7	30.5	48.8	14.8	19.8	7.3	12.8	9.7	21.3
[truncated: 32 more columns]

## Sheet: EP score
			PEM
			MSD																			MSG																			MID
N° Patient	Temps	Date EP	S.M. MSD (%)	Lat. P. MSD (ms)	Lat. CTX MSD (ms)	Lat. Cerv. MSD	TCMC MSD	Amp. P. MSD (mV)	Amp. CTX MSD	AR MSD	Surf. P. MSD (1er pic-) (mV.ms)	Surf. P. MSD (dernier pic+)	Surf. CTX MSD (1er pic-)	Surf. CTX MSD (dernier pic+)	Dur. P. MSD (1er pic-) (ms)	Dur. P. MSD (dernier pic+)	Dur.CTX MSD (1er pic-)	Durée CTX MSD (Dernier pic+)	1er pic- CTX pol. MSD (0/1)	Nb pic- CTX MSD	EP score PEM MSD	S.M. MSG (%)	Lat. P. MSG (ms)	Lat. CTX MSG (ms)	Lat. Cerv. MSG	TCMC MSG	Amp. P. MSG (mV)	Amp. CTX MSG	AR MSG (%)	Surf. P. MSG (1er pic-) (mV.ms)	Surf. P. MSG (dernier pic+)	Surf. CTX MSG (1er pic-)	Surf. CTX MSG (dernier pic+)	Dur. P. MSG (1er pic-) (ms)	Dur. P. MSG (dernier pic+)	Dur.CTX MSG (1er pic-)	Durée CTX MSG (Dernier pic+)	1er pic- CTX pol. MSG (O/N)	Nb pic- CTX MSG	EP score PEM MSG	S.M. MID (%)	Lat. P. MID (ms)	Lat. CTX MID (ms)	Lat. Lom. MID	TCMC MID	Amp. P. MID (mV)	Amp. CTX MID	AR MID (%)	Surf. P. MID (1er pic-) (mV.ms)
1	T0	2001-11-16	30	4	19.4	12	7.4	20.2	4.8	0.237624	33.4	44.7	16.2	24.4	3.5	8.1	7.7	20.4	0	2	0	30	4.2	19.6	12.2	7.4	21.8	5	0.229358	37	51.9	20	26.9	3.4	7	10.7	23.3	0	2	0	45	3.5	46.8	13.2	33.6	8	3.1	0.3875	59.8
1	T1	2011-06-22	30	3.6	21.2	15.8	5.4	21.5	5.7	0.265116	40.7	59.4	21.8	31.1	4.3	8.7	9.3	20.2	0	1	0	30	4.1	22.4	16.2	6.2	22.6	8.7	0.384956	42.5	58.2	32	46.1	3.9	8	10.9	24.2	0	3	0	55	3.2	42.1	14.3	27.8	6.5	1.2	0.184615	51
2	T0	2003-09-10	45	4	24.8	15	9.8	10.7	5.8	0.542056	28.2	37.5	5.8	43.7	5.1	13.1	10	32.4	0	2	2	40	4	19.4	13.6	5.8	13.2	4.2	0.318182	28.5	36.1	21.6	35.8	6.9	12.8	10.8	27.5	0	0	0	60	2.8	34.4	13.8	20.6	6.2	1.2	0.193548	53.2
2	T1	2010-12-22	55	4	31.2	14.7	16.5	13.4	0.371	0.0276866	41.3	58.9	0.913	4.2	5.9	18.1	6.8	29.8	0	5	5	40	3.6	20.3	13.9	6.4	15.6	3.5	0.224359	36.2	56.2	15.7	26	4.9	15.6	10.3	25.8	0	2	0	100	3.1	37.5	13.7	23.8	6	0.503	0.0838333	63.1
3	T0	2003-10-17	20	4.6	23.3	15.2	8.1	16	6.8	0.425	41.8	52.1	26.9	42.5	5.2	7.1	8.4	22.2	0	0	0	30	5.2	23.8	15.1	8.7	18.3	5.4	0.295082	59.7	75.1	26.9	40.6	6	8.3	10.5	26.6	0	2	0	40	2.5	28.8	12.2	16.6	6.5	2.4	0.369231	54.8
3	T1	2011-06-08	35	3.6	22.2	14.8	7.4	17.2	5.2	0.302326	41.5	50.9	26	40	4.9	7.7	12.1	30.1	0	0	0	35	3.6	22	13.7	8.3	15.8	3.4	0.21519	44.6	54.1	13.4	20.6	5.3	7.8	9.4	26.7	0	2	0	55	3.8	33.5	14.3	19.2	6.2	0.337	0.0543548	60.6
4	T0	2001-12-14	35	4.1	19.4	15.2	4.2	19.3	8.2	0.42487	38.4	47.5	34.9	38	4.2	8.3	10.8	12.8	0	0	0	35	4	22.9	15.6	7.3	19.5	4.8	0.246154	39.7	51	18.9	25.7	4.3	12.6	10.7	30.2	0	0	1	50	3.2	31.2	14.5	16.7	6.9	4.6	0.666667	48.1
4	T1	2011-02-02	35	3.6	24.3	17.5	6.8	22.4	9.5	0.424107	56	70.1	36.8	48.7	5.3	9.9	9	19.7	0	0	0	35	3.8	23.9	17.5	6.4	23	4.9	0.213043	59.5	70	21.8	26.3	5.8	9.3	10.4	18.3	0	0	0	40	3	32.5	14.5	18	7	2.3	0.328571	51.1
5	T0	2001-11-02	60	4.8	25	12.2	12.8	19.2	1.2	0.0625	41	50.7	6.8	13.9	4.3	6	11.8	42.3	1	4	4	60	4.6	27.3	11.7	15.6	17.9	1.7	0.0949721	44.9	60.9	10.6	16.7	4.6	9.4	13.4	41	1	6	5	100	3.7	44.5	13.7	30.8	6.2	0.938	0.15129	59.7
5	T1	2007-11-05	65	3.9	34.4	14.7	19.7	21	1.6	0.0761905	57.1	61.5	7	10.4	5.6	10.1	10.5	26.9	1	5	5	55	3.8	40.2	14	26.2	21.9	1.6	0.0730594	58.7	63.4	11.6	15.1	5.2	9.6	15.3	22.6	1	6	5	100	3.9	45	15.1	29.9	7.3	0.247	0.0338356	51.8
6	T0	2002-07-06	45	4.3	21.3	14.6	6.7	15.7	9.9	0.630573	43.3	52.8	36.6	41.9	5.1	7.5	8.3	10.2	0	0	0	50	4.8	21.8	15.6	6.2	16.9	5.7	0.337278	50.3	57.7	24.3	32.7	5.4	7.6	8.8	21.1	0	0	0	65	3	26.7	12.8	13.9	6.8	3.6	0.529412	53.2
6	T1	2008-02-18	35	3.6	21.8	13.2	8.6	16.6	7	0.421687	40.6	52.8	29.3	43.1	4.9	11.8	8.9	19.7	0	0	2	45	3.4	21.1	13	8.1	17.4	7.5	0.431034	44.9	58.2	29.3	38.4	4.8	12	8.5	19.5	0	1	0	65	3	29	13.2	15.8	7.1	2.5	0.352113	50.4
7	T0	2002-12-16	45	3.6	23.3	14.7	8.6	16.9	6.2	0.366864	32.3	38.9	25.7	39.1	4.3	5.9	9.8	24.2	0	2	2	30	3.8	20.3	14.4	5.9	14.8	5.7	0.385135	32.1	37.5	23.6	29.6	4.7	10.7	8.9	20.7	0	0	0	45	3.2	29.7	13.5	16.2	6.1	2.8	0.459016	42.5
7	T1	2013-04-26	40	3.3	23.7	15.8	7.9	19.2	6	0.3125	35.9	51.8	20	29.5	3.9	10.4	9	28.3	0	2	0	35	3.4	20.9	15.6	5.3	23.9	7.1	0.297071	44.1	59	26.7	34.3	3.7	10	8.5	22.9	0	1	0	55	3	29.3	13.5	15.8	6.9	1.9	0.275362	50.3
8	T0	2001-10-02	45	4.2	22.8	14.8	8	12.5	2	0.16	30.9	35.9	11.9	19.4	5.3	6.6	11.7	24.6	1	2	0	45	3.9	23	14.2	8.8	12.3	1.6	0.130081	32.3	36.2	8.4	11.8	5.3	6.6	11.2	21.8	1	3	5	85	3.7	49.8	15.6	34.2	6	0.935	0.155833	40.9
8	T1	2010-09-06	40	3.5	26.2	17	9.2	19	4.8	0.252632	36.1	49	20.6	32.5	4.2	7.9	10.8	23.8	0	2	2	45	3.8	26.2	17.6	8.6	16.8	2.3	0.136905	39.8	47.1	9.3	15.7	5.1	8	11.3	25.7	1	2	5	100	3.2	52.8	14	38.8	5.1	0.938	0.183922	34.6
9	T0	2005-05-13	65	4.8	26.2	16.2	10	23.7	6.3	0.265823	51.1	64.4	4.8	33.2	4.8	8.1	10.8	13.7	0	0	2	55	5.2	27.2	16.2	11	23.9	6.1	0.25523	58.5	73.7	31.1	38.7	4.8	6.9	11.3	14.8	0	1	3	100	3.7	35.4	14.7	20.7	7.8	1.8	0.230769	66.6
9	T1	2013-06-03	60	4.8	26.2	18.7	7.5	34	3.1	0.0911765	89.2	113	18.1	24.9	5.7	9.3	13.2	29.8	1	2	5	60	5	37.4	16.2	21.2	27.3	1.1	0.040293	79.3	98.9	7.6	9.3	5.8	9	13	18.5	1	4	5	100	4.3	45.1	17.7	27.4	5.7	1.5	0.263158	48.9
10	T0	2005-05-25	50	4.1	24.8	14.5	10.3	21.1	1.9	0.0900474	51.2	66.7	6.8	11.5	4.9	8.3	7.4	23.8	0	3	5	35	3.4	20.8	14.8	6	19.7	9.2	0.467005	43.6	57.5	28.2	43.5	4.8	9.1	7.3	20.2	0	2	0	50	2.7	35.2	11.5	23.7	5.9	0.981	0.166271	64.9
10	T1	2012-11-07	55	3.3	23.4	14.2	9.2	22.1	1.8	0.081448	52.9	64.4	6.9	10.3	5.2	8.6	11.4	27.7	1	3	5	40	2.9	20.1	14.7	5.4	15.7	5.1	0.324841	44.3	56.1	22.5	33.2	5.6	9.5	11.8	20.7	1	1	0	100	2.8	35	11.9	23.1	6.1	1.2	0.196721	68.2
11	T0	2002-03-22	55	3.5	20.8	13.2	7.6	19.4	4	0.206186	37.6	49.4	13.5	18.9	3.6	7.1	10	22.3	0	1	0	55	3.6	24.8	12.9	11.9	17.8	3.1	0.174157	39.6	51.4	12.4	18.3	4.3	7.3	7.7	21.1	0	1	3	60	3	39.3	12	27.3	6.8	1.8	0.264706	48.6
11	T1	2011-09-19	45	3.8	22.4	14.5	7.9	20.1	5.1	0.253731	59.5	79.2	17.2	20.1	4.9	11.1	8.4	17.9	0	0	0	50	4.6	26.8	15.2	11.6	20	2.6	0.13	67.8	82.9	12.7	14.6	6.1	9.1	10.6	12.8	0	0	5	100	3.2	32.8	14	18.8	9.7	0.737	0.0759794	71.7
12	T0	2003-10-22	35	3.7	21.2	13.9	7.3	14.5	4.9	0.337931	25.9	31.5	13.1	21	3.8	6.2	6.4	20.5	0	3	0	45	3.9	22.4	14	8.4	16.1	3.5	0.217391	31.4	35.2	11.4	21.2	3.9	4.9	5.9	21.9	0	3	0	65	3.5	28.5	13.1	15.4	5.8	2.3	0.396552	41.5
12	T1	2013-05-15	45	3.4	22.9	16	6.9	17.5	4.5	0.257143	43	59.3	19.7	27.3	5.2	13.7	9.5	39.8	0	4	3	55	3.2	22.2	15.2	7	19.2	3.3	0.171875	43.8	61.1	10.8	17.3	4.9	13.4	8.3	24.8	0	2	0	100	3.5	27.7	13.5	14.2	6.4	0.127	0.0198438	42.4
13	T0	2002-06-03	45	3.8	23.7	14.2	9.5	15	2.3	0.153333	26.5	33.4	15.3	19.8	3.8	6.6	16.2	24.4	1	4	2	30	3.8	20.3	14.2	6.1	13.5	5	0.37037	25.7	29.7	18.7	29.2	3.9	5.6	9.5	21.9	0	2	0	45	3.5	32.5	12.2	20.3	5.2	1.3	0.25	46.1
13	T1	2012-06-22	35	3.4	25.9	15.5	10.4	16.4	2.3	0.140244	34.9	49.4	11.3	15.4	4.8	5.8	14.1	23.4	1	2	5	35	4	22.4	16.1	6.3	15	7	0.466667	31.4	35.5	19.2	25.2	4.5	5.8	6.8	15.5	0	2	0	50	3.2	38.2	15.2	23	4.9	0.649	0.132449	51.8
14	T0	2006-07-26	50	3.2	19.7	14.2	5.5	16.5	4.1	0.248485	28	35.1	16.2	27.2	4.3	6.8	9.3	26.4	0	4	0	35	3.2	19.7	13.2	6.5	18.7	6.1	0.326203	38	53.3	20.8	36.2	3.8	6.9	7.8	24.5	0	1	0	65	2.7	29.2	11.2	18	5.9	2.5	0.423729	35.5
14	T1	2013-06-24	55	2.7	20.6	13.9	6.7	21.9	1.9	0.086758	41.5	54.1	7.1	12.4	4.3	7.3	8	29.4	0	5	5	50	2.9	20.2	13.1	7.1	17.5	3.5	0.2	40.5	45.1	20.3	24.5	4.5	5.7	15.3	27.3	1	6	0	100	2.8	30.9	11.8	19.1	7.1	1.1	0.15493	44.5
15	T0	2002-10-23	70	4	25.5	14.9	10.6	15.8	4.5	0.28481	34.1	44.9	15.1	18.9	4.1	9.1	7.8	21.2	0	1	3	45	4	22.2	15.3	6.9	16.5	5.4	0.327273	40.5	47	17.9	22.7	4.5	6.4	8.4	21	0	2	0	55	3.5	30	15	15	4.4	3	0.681818	30
15	T1	2013-04-30	50	3.7	23.7	15.2	8.5	14.2	3.8	0.267606	29.5	35.3	16.6	19.1	3.9	6.8	9.8	25.2	0	4	2	55	3.2	22.7	14.7	8	15.7	5.3	0.33758	32.8	38.8	22.3	29.4	4.4	8	8.9	27.8	0	5	0	60	3.3	32.5	15	17.5	3.9	1.9	0.487179	28.1
16	T0	2003-04-23	45	3.7	22	15.2	6.8	11.9	3.9	0.327731	26.1	31.1	15.3	22.6	4.8	10.2	9.3	19.3	0	1	0	35	4	20.6	14.9	5.7	15.3	6.5	0.424837	31.6	44.8	21.5	32.7	4.1	17.4	7.6	20.2	0	1	0	50	3	28.8	12.3	16.5	6.4	3.8	0.59375	44.5
16	T1	2010-11-24	50	3.2	23.6	14.2	9.4	17.5	2.5	0.142857	33.4	36.9	11.4	15	3.9	5.4	8.8	23.1	1	7	5	50	3.4	24	14.5	9.5	15.3	2.1	0.137255	24.9	34.4	7.6	11.4	3.8	8	7.5	21.3	1	4	5	55	2.8	40	13.2	26.8	7.1	0.806	0.113521	39.8
17	T0	2003-12-15	30	3.6	19.8	12.9	6.9	17.5	9.1	0.52	47.9	54.4	44.4	48.2	5.3	7.3	10.9	13.3	0	0	0	65	3.3	19.3	12.5	6.8	18.8	5.6	0.297872	44.6	50	29.7	37.5	4.8	6.2	13.3	19.2	0	1	0	40	2.7	26.6	11.2	15.4	5.7	3.1	0.54386	57.4
17	T1	2011-12-19	35	3.6	20.6	14.5	6.1	20.5	7.4	0.360976	62.2	77.3	34.3	43.8	5.8	10.4	10.3	20.5	0	1	0	40	3.6	20.8	13.4	7.4	21.7	4	0.184332	71.2	83.7	14.8	16.2	6	7.8	10	11.3	0	0	0	45	2.6	26.6	12.2	14.4	8.1	3.5	0.432099	77.4
18	T0	2001-11-30	50	3.8	18.8	12.5	6.3	19.6	4.8	0.244898	38.4	43.7	21.5	31.4	4.3	5.6	9.7	31.8	1	6	0	50	4.2	18.8	12.6	6.2	19.4	5	0.257732	39.5	46.1	18.1	25.7	4	5.5	9.8	33.1	0	4	0	45	3.5	27.3	14.5	12.8	7	4.8	0.685714	32.6
18	T1	2013-02-15	40	4.2	22.2	15.9	6.3	25.9	6.6	0.254826	66.5	74.3	25.8	37	5.5	7.3	9.8	29.5	0	4	0	35	4.2	22.2	16.5	5.7	21.6	6.4	0.296296	57.2	64.5	27.7	37.3	5.6	7.2	11.7	27.5	0	3	0	45	3.2	29.7	13.5	16.2	6.9	1.7	0.246377	47.3
19	T0	2002-02-13	60	3.5	22	13.2	8.8	17.1	1.7	0.0994152	32.4	39	14.1	18.1	3.6	8.8	20.4	40	1	9	3	65	3.6	21.9	13.7	8.2	15.2	3.2	0.210526	29.8	41.5	13	20.7	4	14.3	8.1	20.9	0	0	0	100	2.7	34.8	11.6	23.2	8.8	0.513	0.0582955	47.2
19	T1	2012-11-02	50	3.4	25	14.2	10.8	17.8	1	0.0561798	36.9	41	6.7	11.8	4.2	8.2	15.4	34.2	1	7	5	55	3.4	21.4	13.8	7.6	19.7	4.5	0.228426	43.5	49	20.4	35.2	4.5	7.5	12.4	34.9	0	3	0	100	3	35.9	13.3	22.6	8.2	0.2	0.0243902	50.3
20	T0	2004-01-14	35	3.3	17.9	12.9	5	16.5	8.6	0.521212	36.6	48.1	30.3	49.7	4.2	7.3	10.1	23.7	0	2	0	35	3.6	20	13.2	6.8	14.4	5.6	0.388889	28	39.5	19.6	30.3	3.8	8.7	8	15.8	0	0	0	30	2.8	24.8	10	14.8	7.6	4.8	0.631579	55.9
20	T1	2010-04-07	35	3.8	20.8	13.7	7.1	14.2	6.7	0.471831	39.4	51.2	27.6	36.7	5.1	8.3	10.7	19.7	0	3	0	40	3.6	19.7	13.7	6	11.1	4.9	0.441441	25.1	33.6	19.9	27.7	4.3	8.7	11.3	20.4	0	1	0	40	2.8	26.8	11.4	15.4	9.5	2.5	0.263158	64.3
21	T0	2004-02-23	45	4.3	21.8	14.8	7	14.8	7.8	0.527027	38.8	51.5	29.7	51.4	5	8.5	9.8	23.5	0	0	0	40	4.6	21.1	14.7	6.4	13	7	0.538462	34.2	44.9	29.1	37.9	5.2	8.9	9.8	15.3	0	0	0	50	3	29.5	11.5	18	5.9	1.9	0.322034	29.7
21	T1	2009-10-07	40	3.3	21.5	14.9	6.6	12.3	7.5	0.609756	30.8	36.6	26.9	39.7	5.1	8.4	8.3	19.9	0	0	0	45	3.8	20.8	14.2	6.6	12.5	6.5	0.52	34.2	42.6	27.5	41	5	8.4	10.2	21.9	0	0	0	45	2.2	28.3	12.1	16.2	6.6	0.747	0.113182	30.7
22	T0	2002-08-30	35	3.6	20.6	14.8	5.8	14.6	6.1	0.417808	28.7	33.7	21.7	30.4	3.9	5.1	8.3	24.9	0	3	0	40	4	21.8	15	6.8	12.5	3.1	0.248	26.2	29.4	19.2	25.1	4	5.3	12.5	20.9	1	3	0	35	3	27.8	14.7	13.1	5.7	3.6	0.631579	43.6
22	T1	2009-06-24	35	3.7	22.2	14.8	7.4	14.6	7.2	0.493151	30.5	34.4	22.3	35.4	4.3	5.6	6.9	27.5	0	4	0	35	33.4	22.9	14.9	8	13.3	4	0.300752	29.3	34.9	14	19.5	4.4	5.9	8.5	22.2	0	2	0	40	3.8	28.3	12.4	15.9	7.8	3.8	0.487179	54.8
23	T0	2003-02-24	40	3.7	26.2	12.8	13.4	15.1	2.9	0.192053	35	39.9	12.9	17.8	4	6.9	13.3	33.9	1	6	4	40	3.6	21.6	13.7	7.9	13.3	2.5	0.18797	31.6	35.1	18.8	26.2	3.8	7.2	17.8	28.1	1	5	0	100	2.8	38.8	11.2	27.6	5.7	0.854	0.149825	46.3
23	T1	2008-10-24	40	3.8	23.8	12.8	11	18.6	2.9	0.155914	43.6	52.4	9.4	16.2	4.2	6.7	8.2	31.3	0	4	3	40	3.6	21	13.4	7.6	10.5	4.7	0.447619	27.9	33	13	21	4	7.7	9.6	25.6	0	2	0	100	3.5	45.4	12.2	33.2	5.3	0.518	0.0977358	48
24	T0	2002-10-25	55	3.8	22.9	15.4	7.5	21.2	5.7	0.268868	39.1	47.5	26.3	33.8	4.2	5.7	10.1	17.1	0	1	0	45	3.8	21.2	14.7	6.5	20.1	7.3	0.363184	40.9	49.1	34.6	43.8	4.1	5.4	14	20.7	0	2	0	55	2.7	29.5	13.3	16.2	5.3	1.5	0.283019	39.3
24	T1	2007-11-09	55	3.7	25.1	15.2	9.9	23.4	5.5	0.235043	49.6	58.9	28.5	42	4.7	6.4	10.8	22.3	0	2	2	45	3.7	23.8	14.7	9.1	19	5.7	0.3	44.3	53.8	22.8	32.7	4.5	6.3	9.2	21	0	1	2	55	2.5	30.2	13.2	17	4.7	1.2	0.255319	37.8
25	T0	2001-10-05	55	2.8	17.4	9.8	7.6	12.5	3.2	0.256	24.8	36.8	11.3	12.9	4.1	11.8	11.8	27.3	1	4	0	55	2.8	17.5	9.4	8.1	11.7	1.5	0.128205	28.6	38.5	10.3	12.8	4.6	10.5	13.2	25.8	1	4	5	65	2.5	24.2	11.8	12.4	6.5	3.4	0.523077	45.7
25	T1	2010-06-21	60	2.9	25	12.8	12.2	17	1.2	0.0705882	45.5	53	8.8	10	5.6	8	14.5	24.7	1	4	5	55	2.9	29.5	12.8	16.7	15.3	1	0.0653595	40.1	47.4	5.4	6.9	4.8	7.3	12.3	30.2	1	6	5	100	2.7	42.8	12.2	30.6	7.5	0.391	0.0521333	61.1
26	T0	2001-12-05	50	3.5	18.5	11.4	7.1	12.1	3.9	0.322314	20.4	26.8	12.4	15.3	3.5	7.6	8.3	13.6	0	1	0	45	3.7	16.8	11.6	5.2	12.4	3.3	0.266129	21	24.7	11.5	18.5	3.4	6.2	8.1	18.3	0	1	0	50	3	28.3	13.2	15.1	5.4	3	0.555556	46
26	T1	2008-05-30	40	3.3	20.6	14	6.6	11.5	1.7	0.147826	18.1	20.8	5.4	6.8	3.3	6.7	8.9	20	0	2	0	45	3.3	19.3	13.9	5.4	11.4	3	0.263158	16.8	19	13.5	17.3	3.3	6	9.5	19	0	1	0	50	3	28.8	14.7	14.1	5.7	1.7	0.298246	38.6
27	T0	2001-12-15	40	4	21.7	14.9	6.8	12.1	6.9	0.570248	26.8	31.5	21	26.4	4.8	7.9	9.6	12.2	0	0	0	45	4	19.8	13.6	6.2	12.6	5.6	0.444444	27.7	32.2	23.5	37	4.8	7.8	9.9	21.2	0	0	0	60	3	28.5	13.2	15.3	6	4.6	0.766667	58.1
27	T1	2013-03-27	45	3.7	25.7	17.9	7.8	13.2	1.6	0.121212	32.2	48	5.8	8.8	5.3	14.7	8.2	21.4	1	3	5	50	4.2	27.7	17.4	10.3	17.8	1.6	0.0898876	48	59.5	10.2	17.5	5.3	9.3	13.3	31.7	0	2	5	70	3.2	35.1	14.7	20.4	8.6	2.7	0.313953	55.3
28	T0	2002-03-05	35	3.7	22	13.8	8.2	13.9	5	0.359712	32	35.8	24.3	32.6	4.7	6.3	9.8	16.7	0	1	0	35	3.6	21	13.8	7.2	14.9	4.5	0.302013	31.8	38.6	16.8	24	4.1	6.5	8.7	18.7	0	1	0	45	3.2	30.3	13.2	17.1	9.4	4.3	0.457447	54.5
28	T1	2008-06-04	30	3.6	20.8	13.9	6.9	13.2	6.6	0.5	32.9	36.9	25.2	27.4	4.8	6.8	9.8	12.1	0	0	0	30	3.6	20.3	13.4	6.9	13.3	9.4	0.706767	32.1	37.9	37.7	51.6	4.9	7.3	9.8	18.7	0	2	0	40	3	29.7	13.2	16.5	8.4	3.4	0.404762	62.6
29	T0	2002-12-17	30	4	19.7	13.4	6.3	13	8.8	0.676923	20.7	30.3	22.4	35.8	3.1	11.1	7.3	22.4	0	1	0	35	4.3	21.6	14.5	7.1	14	10	0.714286	28.1	37.8	29.3	44.1	3.8	13.5	6.8	19.8	0	1	0	45	3	28.3	11.5	16.8	6.3	3.2	0.507937	35.9
29	T1	2012-02-14	30	3.5	19.3	14.1	5.2	19	10	0.526316	35.1	46.8	30.3	46	3.7	6.7	8.3	21	0	3	0	35	3.4	20.2	14.4	5.8	19.3	12.7	0.658031	38.7	60.4	36.9	54.9	4.3	11.8	7.3	19.4	0	1	0	45	2.8	27.4	14.2	13.2	7.1	2.5	0.352113	38.2
30	T0	2002-05-10	40	3.4	19.2	13.1	6.1	17.3	6.1	0.352601	38.7	57.1	21.3	30	4.3	9.9	7.9	20.8	0	2	0	45	4	22.4	13.2	9.2	15.1	1.3	0.0860927	37.2	59.6	10.5	12	4.7	12.9	19.2	28.7	1	3	5	40	3	28.5	11.9	16.6	6	3.6	0.6	37.4
30	T1	2008-11-24	35	3.7	20.8	14	6.8	20	8.9	0.445	55.1	78.9	31.9	43.2	5.3	20	8.8	27.5	0	0	0	60	4.5	25.9	14.2	11.7	17.2	0.908	0.0527907	47.5	55.2	5.1	6.7	5.8	7.5	12.3	30.3	1	3	5	55	3.2	30.8	12.5	18.3	6.9	0.576	0.0834783	48.6
31	T0	2001-10-10	55	3.8	21.7	12.8	8.9	11.9	1.4	0.117647	28.1	32.5	4.4	7.3	4.5	9.8	6.7	21.8	0	4	5	60	4	20.1	12.5	7.6	11.7	2.7	0.230769	26.8	39.8	8.9	13.3	4	11.1	9.4	27.3	0	2	0	100	3.5	32.2	12.3	19.9	5.9	0.652	0.110508	62.7
31	T1	2008-10-01	45	3.8	25.9	14.8	11.1	14.1	0.532	0.0377305	28.7	32.2	1.5	4	3.8	10.9	6.3	26.9	1	6	5	55	3.6	22.8	14.7	8.1	15.1	2.1	0.139073	29	37.9	7.1	11	3.8	7.3	6.7	18.1	0	3	5	100	3	33.8	12.4	21.4	5.4	0.244	0.0451852	56.4
32	T0	2001-10-26	60	2.8	16.2	11.2	5	10	4.6	0.46	23.5	43.1	16.6	23.2	5	10.5	8.5	18.9	0	1	0	65	3	19.3	10.8	8.5	11.7	1.6	0.136752	24	29.6	6.9	9	3.9	8.6	9.8	25	1	4	5	65	3	26.7	13	13.7	5.9	2.2	0.372881	40.5
32	T1	2010-12-08	40	3.5	22.2	15.1	7.1	17.3	6.9	0.398844	47.2	65.7	22.2	31.7	4.7	10.5	6.7	14.3	0	0	0	45	3.3	21.4	15.1	6.3	15.6	8.2	0.525641	46.3	60.1	29.5	43.4	5.3	9.2	8.1	18.7	0	0	0	45	2.8	29.3	12.5	16.8	7.2	1.6	0.222222	41.6
33	T0	2002-06-05	35	3.8	19.6	13.1	6.5	15.7	8.3	0.528662	29.9	45.2	25.1	36.6	3.8	8.2	7.8	18.4	0	1	0	35	3.2	19	12.8	6.2	17.9	5.8	0.324022	35.8	52.8	20.9	29.7	4.3	9.3	9.5	20.7	0	1	0	70	3	30.8	13.5	17.3	6.4	1.8	0.28125	50.3
33	T1	2009-03-13	30	3.6	19.8	14.2	5.6	14.1	9.4	0.666667	30	40.7	28.5	38.1	4.5	10.4	7.6	15.9	0	0	0	35	3.7	20.6	12.9	7.7	16.7	9.1	0.54491	42.5	63.4	26.2	41.8	4.8	10.8	7.4	9.7	0	0	0	55	2.8	26.4	12.5	13.9	6.3	0.332	0.0526984	47.7
34	T0	2002-04-30	55	3.8	20.8	13.8	7	14.9	4.5	0.302013	27.8	30.5	16.9	24.5	3.8	6.8	10.6	31.5	0	2	0	45	3.8	19.3	14.4	4.9	18.3	5	0.273224	36.3	49.6	15.9	28.3	3.6	11.3	10.5	29.8	1	3	0	45	3	27.2	11.2	16	6.6	8	1.21212	49.8
34	T1	2008-04-02	50	3.5	22	13.9	8.1	17.2	3.5	0.203488	34.4	42.2	21	14.3	3.7	8.1	7.5	23.4	0	1	0	50	3.3	21.1	13.8	7.3	17.6	0.864	0.0490909	36.2	40.4	3.1	6.2	4	6.3	5.8	28.2	0	6	5	45	3.2	29.7	11.2	18.5	7.3	3.3	0.452055	51.6
35	T0	2001-11-17	45	3.2	18.9	10.2	8.7	15.7	5.3	0.33758	28.1	35.4	16.9	23.1	3.6	5.3	8	20.3	0	4	2	45	3.2	17.2	10	7.2	15.5	5.7	0.367742	31.5	35.8	25.1	42.7	4.1	5.2	8.8	25.7	0	4	0	65	3.2	28.7	11.6	17.1	4.5	1.3	0.288889	42.1
35	T1	2007-09-19	45	2.9	21.1	12.8	8.3	16.5	4.1	0.248485	33.5	40.4	16.4	23.5	4.3	6.1	10.5	20	0	2	0	40	2.8	20.5	12.5	8	15	6.2	0.413333	28	41.1	23.6	38	4.3	8.6	8.1	25.1	0	1	0	100	3	33.8	11.6	22.2	4.6	0.952	0.206957	42.7
36	T0	2002-07-15	60	3.6	20.5	13.5	7	19.2	2.5	0.130208	37.8	53.7	7.3	8.6	3.9	8.8	8	14.9	0	1	5	60	3.8	20.6	13.6	7	16.1	4.9	0.304348	34.6	53.3	22.5	36.6	4.1	13.3	9.8	29.7	1	2	0	100	3	27.8	12.2	15.6	4.7	1.4	0.297872	25.2
36	T1	2008-02-06	55	3.3	22.2	13.7	8.5	17.1	5.5	0.321637	32.4	46.5	15.8	22.4	3.5	9.1	7.4	19.5	0	3	2	45	3.1	18.4	13	5.4	10.7	4.8	0.448598	22.4	27.3	18.1	24.7	4.5	7	9.3	17.8	0	1	0	70	2.7	28	12.8	15.2	5.8	0.703	0.121207	30
37	T0	2002-02-18	65	3.5	28.8	13.8	15	14.7	2.1	0.142857	26.6	33.5	10.7	23.8	3.9	7.4	13.2	35.3	1	6	5	55	3.6	25	13.8	11.2	19.4	4.7	0.242268	50	56.4	22.9	28.9	9.1	13.7	13.3	17.8	0	0	3	70	3	36.5	11.4	25.1	7.3	1.9	0.260274	44.3
37	T1	2007-09-12	60	3.2	31.2	13.3	17.9	17.5	3.7	0.211429	41.1	47.1	22.7	25.3	7.1	8.6	18.1	20.5	0	1	4	50	3.7	30.4	13.7	16.7	18.4	4.9	0.266304	40.3	52.9	47	34.1	4.5	12.3	12.4	26.3	1	2	4	70	2.7	46.8	11.4	35.4	7.4	0.908	0.122703	55.2
38	T0	2002-07-13	50	4	21.2	14.6	6.6	11	0.5	0.0454545	18.8	20.5	1.9	3	3.6	5.3	7.3	22.9	1	5	5	40	4.3	23.1	14.8	8.3	11.3	1.7	0.150442	22.8	25.2	4.7	8.1	4.2	5.3	7.2	23.7	0	2	0	70	3.5	34	15.4	18.6	4.5	1.9	0.422222	19.9
38	T1	2008-03-31	40	3.7	21.7	14.4	7.3	10.5	2.6	0.247619	17.6	20.1	10.5	14.8	3.6	6.4	9.8	22.7	0	2	0	35	3.7	23.7	14.7	9	12.6	4.2	0.333333	24.4	27.1	11.8	14.1	4.2	6.1	7.4	19	0	3	2	60	4	32.4	15.1	17.3	4.6	1.4	0.304348	25.2
39	T0	2002-08-31	70	3.5	35.6	12.8	22.8	13.5	1.1	0.0814815	30.9	36.4	5.4	8.7	4.2	6.4	11.8	45	1	10	4	65	3.8	29.2	13.2	16	12.4	0.669	0.0539516	31	38.5	5	7.3	5.1	7.7	12.8	38.6	1	8	5	100	3	63.2	10.9	52.3	3.5	0.483	0.138	16.9
39	T1	2008-04-14	55	3.6	26.4	13.4	13	11.2	0.82	0.0732143	25.5	31.9	5	8.3	4.1	6.8	19.5	33.6	1	8	5	55	3.7	23.7	12.8	10.9	10	2.4	0.24	29.2	33.4	13.5	16.7	5.4	7.4	10	21.9	1	3	3	100	2.7	63	11.1	51.9	6.5	0.2	0.0307692	37.3
40	T0	2002-07-05	55	4	23.2	15.2	8	16.9	9.3	0.550296	37.5	44.4	38.2	52	4.5	8.5	9.7	23.6	0	1	0	50	4.2	23.5	14.8	8.7	18.5	6.9	0.372973	42.8	56.4	25.8	31.9	4.7	8.7	9.3	18.1	0	1	0	45	3.5	31.8	14.7	17.1	7.5	8.2	1.09333	66.5
40	T1	2008-08-29	45	3.7	21	15.1	5.9	15.5	6.7	0.432258	31.5	40.8	27.4	38.2	4.2	8.8	9	22	0	0	0	45	3.8	22.9	14.5	8.4	17	5.3	0.311765	37.5	49.6	20.9	29	4.5	7.8	8.5	17.1	0	0	0	35	3.5	32.1	14	18.1	8	4.3	0.5375	58.4
41	T0	2001-12-05	40	4	18.2	13.3	4.9	10.9	4.3	0.394495	28.1	32.2	21.9	27.9	5.1	8.1	13.6	20.6	1	3	0	50	4.2	19.7	13.5	6.2	13.2	5.5	0.416667	34.3	38.7	22.9	33.3	5	6.6	9.6	26.8	0	3	0	50	3.2	27.8	16.7	11.1	6.3	3	0.47619	38.1
41	T1	2007-04-23	35	4.2	21.5	16	5.5	13.1	5.7	0.435115	31.8	35.9	28.2	32.8	4.7	6.8	12.3	18.2	0	2	0	40	4.2	22.9	17	5.9	17	8.6	0.505882	38.7	45.5	32.9	37.3	4.5	6	10.2	12	0	0	0	55	3.2	29.2	14.2	15	6	1.5	0.25	32.1
42	T0	2002-09-25	55	3.6	22.7	12.2	10.5	16.7	2.3	0.137725	29.9	33	9	13.7	3.7	4.7	8.4	24.4	0	5	5	65	4	22.2	12	10.2	17	2.2	0.129412	34.3	42.6	9.3	16	4	8.4	9.3	23.5	0	2	5	45	3	30	10.8	19.2	5.9	1.1	0.186441	46.4
42	T1	2008-01-14	55	3.1	20.5	12.2	8.3	17	2.2	0.129412	36.2	39.5	8.5	15	4.2	4.9	8	32.7	0	6	5	50	3.7	20.8	12.2	8.6	15.1	2.8	0.18543	31.3	36.2	12	21.3	4	8.8	10.2	26	0	6	0	50	2.5	25.2	11.2	14	6.4	2.3	0.359375	61.7
43	T0	2001-12-17	35	3.8	19.6	12.2	7.4	22.6	5.5	0.243363	37.7	52	23.7	29	3.6	11.7	10.5	22.2	0	0	0	35	4.2	20.5	12.2	8.3	17.6	3.3	0.1875	33	42.3	17.6	25.7	3.5	7.7	9.3	23.1	1	3	0	35	3	32	12.4	19.6	10.2	3.5	0.343137	71.9
43	T1	2007-05-07	40	3.3	25.1	16	9.1	20.6	2.7	0.131068	39.2	43.6	14.4	16.8	4.9	5.8	17	28.7	1	4	5	40	3.6	23.8	15.2	8.6	18.8	3.5	0.18617	39.6	52.2	16.1	20.8	4.6	8.8	12.6	27.8	1	4	0	60	2.7	41.6	11.8	29.8	7.5	0.767	0.102267	62.3
44	T0	2003-02-12	50	3.3	20.7	14	6.7	18.3	5.9	0.322404	33.7	51.7	24.7	32.2	4	8.4	9	19.4	0	2	0	55	3.5	24.2	13.8	10.4	14.8	1.1	0.0743243	29.4	42.6	6.4	8.9	4.2	11	16.2	31.3	1	4	5	55	2.9	33.3	13.2	20.1	5.5	2.3	0.418182	49.2
44	T1	2008-03-17	45	3.2	20	13.8	6.2	18.2	7.1	0.39011	34	48.3	22.7	28.6	3.9	8.8	9.1	21.8	0	2	0	65	3.6	24.8	13.8	11	12.8	0.854	0.0667187	27.7	39.2	6.8	7.2	4.4	11.4	25.3	27.4	1	5	5	55	3	33.5	13.8	19.7	6.1	2.1	0.344262	47.3
45	T0	2002-06-27	35	3.6	26	14.2	11.8	13.5	2.9	0.214815	25.1	30.1	15.1	19.7	3.8	6.5	16.8	37.7	1	6	3	35	3.6	20.8	14.2	6.6	14.8	5.7	0.385135	28	68.4	28.6	41.4	3.7	11.4	14.4	26.4	1	3	0	55	3.2	36	11.7	24.3	4.8	3.3	0.6875	35.6
45	T1	2007-12-17	35	3.7	29.2	14.7	14.5	18.1	2.1	0.116022	38.9	47.2	13.5	17.5	4.6	7.6	16.8	47.3	1	6	4	35	4.1	20.3	14.7	5.6	19.4	8.4	0.43299	44	55.2	47.8	61.3	4.2	11.7	13.7	20.3	1	1	0	70	3	52.1	13	39.1	6.7	2.4	0.358209	53.2
46	T0	2002-03-15	45	3.8	28.8	14.8	14	15.8	4	0.253165	33.2	40.1	19.1	36.5	4.3	7.1	11.1	41.5	0	3	4	45	4	23.3	14.8	8.5	13.5	2.9	0.214815	32.9	43.7	16.4	23.3	4.6	8.1	12.8	45.8	1	7	3	65	3.2	46.2	13.5	32.7	6.5	3.4	0.523077	43.6
46	T1	2008-04-01	35	3.7	23.9	14.7	9.2	16.3	2.5	0.153374	34.5	40.5	19.6	27.1	4.6	8.1	19.4	42.8	1	6	3	35	3.6	22.8	14.8	8	15.8	2.7	0.170886	36.6	55.1	15.9	19.7	4.8	12.8	16.5	26.2	1	3	0	70	3.2	42.7	13.2	29.5	8.5	2.4	0.282353	57.5
47	T0	2001-11-28	35	4.7	19.3	14	5.3	12.1	5.8	0.479339	30	36.8	29.3	43.4	5.3	8.3	14	32.3	0	5	0	45	4.6	20.6	16.1	4.5	13.5	5.6	0.414815	30.4	36.4	28.1	40.1	4.3	8.8	13.1	30.7	0	3	0	100	3.2	43.5	13.8	29.7	4.2	2.4	0.571429	30.2
47	T1	2006-03-06	35	4.4	23.6	15.8	7.8	11.6	6.7	0.577586	26.8	35.7	34.8	50.3	4.8	8.9	14.1	30.3	0	2	0	40	4.8	24.6	18.5	6.1	16.1	5.9	0.36646	39.7	49.6	30.7	38.1	4.9	9.8	13.8	20.5	1	1	0	100	3.2	49	15	34	4.3	0.703	0.163488	44
48	T0	2003-11-21	35	4	24.6	13.4	11.2	11.8	1.5	0.127119	25.7	35	3.9	9.3	4.4	9.4	5.3	24.9	0	2	5	40	3.6	20.8	14.6	6.2	14.7	6.9	0.469388	31.1	43.6	18.8	29.2	4.2	11.3	6.7	17.8	0	2	0	40	2.7	35.8	13	22.8	4.7	1.3	0.276596	36.1
48	T1	2008-01-23	40	4.2	25	13.8	11.2	10.7	2.8	0.261682	33.3	34.6	10.1	15	7.8	10.1	8.4	22.7	0	2	3	45	3.8	23.7	14.4	9.3	16.7	6.7	0.401198	36.8	54.6	27.8	34.9	4.3	12.9	9.3	18.5	0	1	2	60	2.7	43.5	12.7	30.8	5.2	1.4	0.269231	38.8
49	T0	2004-06-04	45	3.7	21.2	14.8	6.4	21	3.9	0.185714	38.9	46.7	13	18.2	3.7	5.7	9.3	26.3	0	5	0	50	3.8	23.2	14	9.2	13.9	1.5	0.107914	29.5	46.9	5.9	13	4.2	12.1	9.7	31.5	0	3	5	55	2.9	29.2	12.8	16.4	5.6	0.85	0.151786	27.5
49	T1	2008-09-15	45	3.7	22.8	15	7.8	15.8	6.5	0.411392	31.1	40.7	21	27.5	3.8	6.8	9.1	21	0	2	0	45	3.7	23.4	14.2	9.2	12.7	1.4	0.110236	23.8	30.2	7.6	11.5	3.8	6.5	12	19.1	0	3	5	65	3.2	28.2	13.5	14.7	5.7	0.708	0.124211	35
50	T0	2003-02-21	30	3.8	20.8	15.5	5.3	13.9	8.2	0.589928	34.1	40.5	29.7	46.4	4.8	7.7	10.7	23.6	1	4	0	25	3.7	21.1	14.8	6.3	13.9	4.1	0.294964	26.5	34.6	16.5	26	4.5	10.7	12.6	29.8	1	5	0	35	2.8	26.8	13.7	13.1	6.6	3.7	0.560606	45.4
50	T1	2007-04-02	40	3.5	24.1	14.9	9.2	17.9	5.8	0.324022	37	45.6	31.1	40.6	4	6.6	9.3	23	0	1	2	30	3.7	22.2	13.8	8.4	17.9	4.8	0.268156	35.6	49.3	17	24.1	4.3	12.2	11.1	25.5	1	2	0	65	3	28.3	12.8	15.5	7	1	0.142857	52.6
51	T0	2005-04-12	40	3.5	21.1	13.4	7.7	11.3	6.4	0.566372	27.3	32.9	32.6	44.6	6	9.3	13.2	23	0	3	0	30	3.8	20.1	13.8	6.3	12.6	3.9	0.309524	25.7	31.7	20.7	25.6	4.3	8.8	14.1	22.8	1	3	0	55	3.1	29.4	13	16.4	7	3.8	0.542857	64.1
51	T1	2013-12-12	60	3.3	23.2	14	9.2	14.2	4.9	0.34507	34.5	42.5	19.6	25.9	4.8	8.9	10.5	22.8	0	2	2	40	3.3	22.9	14.5	8.4	15.8	4.8	0.303797	37.6	45.4	19.4	24.5	5	8.9	8.7	21.8	0	3	0	70	3	32.8	15.8	17	8.3	2	0.240964	67.4
52	T0	2003-12-15	45	4	20.8	15	5.8	16.8	4.2	0.25	33.8	40.4	15.8	23.9	4.5	6.5	9.8	21.1	0	1	0	50	3.6	22.4	14.5	7.9	16.1	1.8	0.111801	32.7	37.9	12.7	16.9	3.9	7.5	15.1	31	1	5	5	55	2.8	29	12.3	16.7	5.9	2.2	0.372881	34.2
52	T1	2008-09-15	45	3.7	20.8	15	5.8	15.8	6.5	0.411392	31.1	40.7	21.7	27.3	3.8	6.8	11.2	22.9	0	1	0	45	3.7	21.2	14.2	7	12.5	1.6	0.128	23.8	30.2	6.4	10.9	3.8	6.5	13.7	28.9	0	2	5	65	3.2	27.5	13.5	14	5.7	0.742	0.130175	35
53	T0	2006-05-17	50	3.9	18.8	12.5	6.3	16.7	3.4	0.203593	31.7	39.4	13.5	21.3	4	7.3	10.8	22.5	1	4	0	40	3.7	17.4	12.9	4.5	16.5	3.8	0.230303	35.4	53.5	20.2	27.5	4.3	12.2	11.8	25.1	0	1	0	70	2.5	27.5	10.4	17.1	6.2	0.762	0.122903	40.7
53	T1	2010-10-11	55	3.4	20.1	12.8	7.3	20.5	1.6	0.0780488	49.9	65	5.7	9.4	4.8	8.8	8.4	25.2	0	2	5	55	3.7	17.9	12.8	5.1	18.4	3.5	0.190217	44.9	67.2	13.8	27.6	5.1	13.2	10.2	24.1	0	0	0	65	2.7	27.4	10.8	16.6	5.7	0.479	0.0840351	38.6
54	T0	2003-12-24	40	4.4	25.8	15.3	10.5	10.5	3.9	0.371429	27.1	32.9	25.5	41.2	4.9	8.4	16.3	30.3	1	5	3	50	4	23.2	14.5	8.7	12.4	3.8	0.306452	29.5	34	15.4	27.2	5.1	6.8	9.4	36.2	0	5	0	70	3	46.6	13.4	33.2	6.1	0.898	0.147213	47.9
54	T1	2013-08-17	50	3.5	24.1	13.9	10.2	13.9	3.3	0.23741	33.6	45.2	19.8	27.9	5.3	8.8	17.3	28.8	1	4	3	70	3.6	23.3	14	9.3	15.3	4.9	0.320261	34.6	46.3	20	29.6	4.7	7.7	8.4	28.4	0	5	2	100	4	46.8	13.5	33.3	6	0.488	0.0813333	49.3
55	T0	2004-03-24	55	3.2	21.8	14	7.8	13	2.8	0.215385	36.3	43.5	10.2	21.8	4.9	7.9	7.8	29.8	0	5	0	60	3.8	20.1	12.4	7.7	11.4	5.1	0.447368	35.2	43.6	18.3	27.7	5.3	11.3	8.7	20.5	0	2	0	65	2.5	30.9	12.8	18.1	5.6	1.5	0.267857	50.5
55	T1	2012-05-18	50	2.9	20.8	13.1	7.7	14.2	6.3	0.443662	41.1	55.1	26.9	37.8	4.8	11.6	13.2	24.2	1	3	0	65	3.3	21.4	12.2	9.2	12.9	2.5	0.193798	41.5	47.8	22.3	27.1	5.5	8.3	19.8	27.3	1	7	2	100	2.8	33	12.8	20.2	5.4	1.1	0.203704	42.9
56	T0	2003-04-25	40	3.7	18.8	14.2	4.6	14.7	4.2	0.285714	35.6	45.9	16.5	25.7	4.8	10	11.6	24.5	0	2	0	45	4	20.5	14.4	6.1	13.6	5.2	0.382353	31.5	35.4	25.6	35.2	4.6	6.4	10.9	18.7	0	3	0	55	2.8	29.7	13.4	16.3	8	3	0.375	63.6
56	T1	2007-01-15	40	3.6	19.6	14.4	5.2	15.1	3.4	0.225166	40.3	44.5	18.1	24.9	5.1	6.3	14.8	25.5	1	4	0	45	3.4	22.2	14.2	8	13.8	5.7	0.413043	37.6	45.7	26.7	43.1	5.4	7.3	9.4	24.9	0	5	0	60	2.8	29	13.7	15.3	7.4	2.9	0.391892	61.6
57	T0	2004-03-22	35	3.7	25.5	13.8	11.7	23.2	5.9	0.25431	43	58.8	25.8	42.7	3.7	10.8	10.5	34.6	0	2	3	35	3.9	28	14.1	13.9	17.5	5.5	0.314286	34.7	51.7	31.8	45.9	4	12.6	17	29.9	0	1	4	65	3.3	46.2	11.4	34.8	7.8	1.5	0.192308	48.4
57	T1	2008-11-03	55	3.2	36.3	13.9	22.4	18.4	0.869	0.0472283	34	42.3	3.1	3.9	3.8	6.4	12.3	21.2	1	4	5	45	3.4	30.4	13.8	16.6	19.3	2.9	0.150259	36.3	45.1	17.8	25.3	3.7	5.6	16.5	44.6	1	9	4	100	3.5	52.4	12.1	40.3	6.8	0.237	0.0348529	47.4
58	T0	2004-03-24	60	3.6	29.8	13.4	16.4	17.9	1.7	0.0949721	33.5	45.5	7.5	12.4	3.9	10.4	17.2	36.8	1	8	4	60	3.8	19.4	14.2	5.2	15.6	4.7	0.301282	30.4	37.2	18.7	27.8	3.9	6.9	10.6	33.6	0	6	0	100	3.3	44.5	11.2	33.3	7.2	1	0.138889	52.8
58	T1	2008-03-11	70	3.3	28	13.5	14.5	16.1	0.376	0.023354	31.7	40.3	1.6	4.1	3.9	10.2	12.4	42.3	1	11	4	55	3.3	22.9	13.5	9.4	15.8	2.7	0.170886	31.6	38.1	10.8	20.5	3.8	6.8	8.2	23.6	0	3	2	100	3	48.7	11.1	37.6	8.1	0.259	0.0319753	65.2
59	T0	2004-04-26	45	3.2	18.7	13.6	5.1	13.3	8.5	0.639098	34	44.2	26.6	47.4	4.9	10.2	7.1	26.2	0	3	0	50	3.4	20.6	13.4	7.2	11.2	7.6	0.678571	28.3	32	23.1	29.5	4.6	6.3	5.7	14.6	0	1	0	50	2.8	27.4	11.2	16.2	8.4	4	0.47619	63.2
59	T1	2008-11-10	40	3.2	19.7	12.5	7.2	13.9	6.2	0.446043	33.2	39.6	18.9	27.3	4.3	6.9	6.9	20.8	0	3	0	45	3.2	20.2	13.5	6.7	12.5	5.8	0.464	28.6	33.1	17.4	22.5	4.3	6.3	5.7	16	0	3	0	50	3.2	29	12.1	16.9	9.1	1.7	0.186813	65.9
60	T0	2005-05-09	45	4	24	14.5	9.5	15.7	4.5	0.286624	24.8	30.3	20	24.6	3.3	8	9.5	24.3	1	3	2	40	4	20.8	13.8	7	12	4.2	0.35	20.6	23.5	17.8	26.5	3.8	7.2	9.7	31.1	1	7	0	100	3	29.5	11.6	17.9	6.7	1	0.149254	51.4
60	T1	2010-08-24	45	3.8	24	15.4	8.6	15	6.7	0.446667	27.6	31.9	30.5	38.5	4.1	8.6	9.7	28.3	0	4	2	40	3.7	20.8	13.9	6.9	13.5	3.3	0.244444	28.3	31.3	18.2	26.2	6.3	7.8	10.6	25.4	0	3	0	65	3.2	30.6	13	17.6	6.4	0.732	0.114375	52.8
61	T0	2005-02-16	30	3.2	20.8	13.6	7.2	7.1	3.7	0.521127	15.1	17.6	12.2	15.3	4.8	7.3	8.3	14.3	0	2	0	40	3.3	19.8	13.9	5.9	8.9	3	0.337079	16.9	24	9.8	16.7	3.8	7.8	8.1	18.3	1	3	0	60	3.2	28	13.8	14.2	6.7	2.1	0.313433	45
61	T1	2013-03-01	40	3.2	21.9	14.8	7.1	7.8	3.5	0.448718	14	22	11.8	18.2	4.1	10.7	9.2	19.2	1	1	0	50	3.4	21.4	15.2	6.2	7.1	3.2	0.450704	13.2	21	8.7	16.8	4.1	10.1	9.2	23.1	1	3	0	55	3.3	28.3	14.7	13.6	6.5	1.3	0.2	42.5
62	T0	2005-09-13	50	3	25.1	13	12.1	16.8	3.9	0.232143	32.9	37.4	24.5	28.6	4.1	5.2	16	38.6	1	6	4	40	3.3	21.7	12.8	8.9	16	3.8	0.2375	33.8	47.6	19.5	26	4.3	10.3	15.1	31.8	1	5	2	70	2.4	40.4	11.8	28.6	5.4	0.903	0.167222	41.2
62	T1	2010-06-23	60	3.3	26.4	12.3	14.1	19.5	1.9	0.0974359	45.3	51.7	15.4	17.4	4.9	6.8	18.6	38.4	0	2	4	50	3.1	23.7	12.8	10.9	21.1	3.3	0.156398	48.9	63.6	22.6	27.3	4.6	8.3	15.9	33.3	1	4	3	100	3.2	39.8	14	25.8	6.4	0.435	0.0679687	49.2
63	T0	2008-02-04	45	3.4	23.8	13.9	9.9	18.1	4.7	0.259669	45	56.6	20.7	35.5	6.6	10.6	10.2	35.7	0	2	2	45	3.4	26	14	12	22.2	4.1	0.184685	55.4	70.6	17.7	28.9	5.8	10.8	8.8	32.7	0	3	4	70	3.3	38.2	12.4	25.8	7.1	1.1	0.15493	53.1
63	T1	2013-09-18	50	3.4	26.4	14.2	12.2	20.9	3.4	0.162679	54.4	71.7	17.3	24.5	7.8	12.5	15.2	31.1	1	4	4	55	3.6	30.5	14.2	16.3	21.4	2.4	0.11215	57.3	70.5	15.9	21.5	5.8	9.3	14.2	33	1	8	5	65	2.8	45.1	12.4	32.7	6.2	1.2	0.193548	52.8
64	T0	2005-11-16	60	3.8	30	13.1	16.9	13.7	2.3	0.167883	28.5	37.8	11.3	15	4.3	12.1	12.8	27.7	0	2	4	45	3.6	19.6	12.7	6.9	9.8	6.7	0.683673	21	26.5	19.1	35.8	4.3	7.8	7.3	25.9	0	2	0	70	3.2	33.5	10.9	22.6	7.1	0.947	0.13338	52.2
64	T1	2012-12-05	70	2.8	24.1	12.8	11.3	10.2	0.649	0.0636275	24.9	26.7	5.8	6.2	5.7	9.6	19.3	27.7	1	7	5	40	2.7	20	13.1	6.9	13.4	7.9	0.589552	35.8	42.6	24.7	32.4	5.7	12.9	9.4	21.4	0	0	0	100	3.3	32.8	13.5	19.3	7.1	0.618	0.0870423	69.2
65	T0	2002-11-15	35	4	21.5	13.5	8	20.1	4.9	0.243781	36.5	43.1	14	21.2	3.9	6.3	7.1	20.5	0	1	0	65	3.8	20.1	13.4	6.7	16.1	0.962	0.0597516	33.3	39.2	4.1	9.2	4.5	6.3	9.4	29.2	0	6	5	100	3	30.2	12	18.2	7.7	1.2	0.155844	64.7
65	T1	2013-09-20	45	3.8	21.8	14.9	6.9	22.2	5.7	0.256757	47.2	55.1	20.7	31.8	4.8	6.6	8.5	22.8	0	3	0	55	3.2	20.6	13.5	7.1	17.8	3.9	0.219101	34.8	41.1	11.9	15.6	4.1	5.7	8.4	16.8	0	3	0	100	2.5	33	13.5	19.5	6.1	0.967	0.158525	50.3
66	T0	2003-02-05	45	3.3	20.5	14	6.5	16.6	5.2	0.313253	29.5	37.6	17.8	26.3	3.6	6	9.4	20.6	0	1	0	35	3.8	20.1	14.3	5.8	15.2	3.6	0.236842	30.8	34.4	13.8	20.8	3.8	4.9	8.3	16.2	0	1	0	45	2.8	27.7	12.8	14.9	6.2	3.2	0.516129	44.4
66	T1	2013-09-30	50	3.5	20.6	14.2	6.4	18.3	10.2	0.557377	36.5	46.1	38	48.4	4.3	8.8	11.8	22.8	0	1	0	40	3.4	20.2	13.6	6.6	19.8	9.1	0.459596	41	54.1	35	48.5	4.2	9.6	10.3	25.8	0	3	0	60	2.9	27.2	12.7	14.5	7.3	2.6	0.356164	52.2
67	T0	2003-12-01	25	3.6	19.7	14	5.7	17.5	7.1	0.405714	32.4	38.2	31.5	37.8	4.3	6.5	11.9	19.3	0	1	0	40	3.5	21.9	13.2	8.7	19.5	6.5	0.333333	40.3	52.1	28.9	43.7	4.3	8.1	14.7	24	1	3	0	55	2.7	29	11.8	17.2	6.7	1.1	0.164179	42.8
67	T1	2013-10-16	30	3.2	19.8	14.2	5.6	16.6	5.8	0.349398	29.1	37	23.8	30.5	3.8	7.3	11.2	20.4	0	3	0	40	3.3	20.6	13.3	7.3	18.3	7.3	0.398907	36.2	53.6	27.1	37.3	4.1	8.1	11.8	25.3	1	5	0	70	2.7	30.2	12.5	17.7	6.7	0.542	0.0808955	44.1
68	T0	2006-12-19	35	3.3	19.2	13.1	6.1	15.4	7	0.454545	29.2	38	23.2	26.4	3.8	10.8	6.6	10.5	0	0	0	35	3.3	18.6	13.2	5.4	20.2	6.9	0.341584	36.8	43.8	28.7	40.7	3.6	5	8.7	18.9	0	2	0	60	2.5	23.2	10.4	12.8	5.6	2.2	0.392857	38
68	T1	2013-10-25	25	3.5	20	12.8	7.2	12.2	6	0.491803	26.1	32.6	31.7	33.4	4.3	9.5	11.3	12.7	1	0	0	35	2.8	18.8	12	6.8	23.3	5.9	0.253219	47.3	59.2	33	45.9	4.2	6.7	12.5	22.8	1	3	0	70	2.7	24	10.9	13.1	5.6	2	0.357143	41.8
69	T0	2004-01-27	40	4.5	22.2	16.3	5.9	13.5	10.2	0.755556	34.5	39.3	46.7	61.6	5	8	11.3	22.5	0	2	0	40	5	25.3	18.2	7.1	14.8	10	0.675676	40.8	43.5	39.5	51.6	5.7	9.3	8.8	19	0	1	0	50	3	33.3	13	20.3	8.6	3.8	0.44186	52.6
69	T1	2012-12-31	40	3.8	24.2	16.6	7.6	19.7	11.1	0.563452	45.7	54	46.6	59.8	4.7	9.2	8.8	20.3	0	2	0	50	3.7	23.4	17.2	6.2	21.4	11.2	0.523364	51.4	60.7	51.3	65.9	5	9.4	11.3	22.3	0	3	0	55	2.8	34.3	13.8	20.5	11.7	4.4	0.376068	51.8
70	T0	2002-01-07	50	3.6	19.1	11.4	7.7	14.6	5.6	0.383562	29.2	38.7	23.7	35.6	3.8	7.7	10.4	21.3	1	2	0	45	4	17.3	12.1	5.2	14.2	6.7	0.471831	27.1	38.3	24.8	39	4	7.8	8.4	22.3	0	4	0	45	3	29	12	17	6.8	3	0.441176	45.7
70	T1	2006-11-26	35	3.4	21.1	14.2	6.9	15.7	4.6	0.292994	28	37.1	21.1	27.4	3.5	7	9.3	15.7	1	2	0	40	3.8	20.1	14.5	5.6	15.3	7.9	0.51634	28.7	37.1	20.9	33.1	3.7	7	7	26	0	1	0	50	2.8	28.8	11.2	17.6	7.6	2.5	0.328947	56.4
71	T0	2004-10-11	35	3.2	19.3	12.2	7.1	15.6	5.8	0.371795	24.9	38.1	21.3	34.6	3.3	9.8	7.4	22.1	0	1	0	40	2.9	20.5	12.1	8.4	16.7	1.7	0.101796	28.2	37.7	4.9	11	3.3	6.2	6.8	27.6	1	8	5	55	2.5	25.9	9.8	16.1	6.9	3.7	0.536232	48.3
71	T1	2013-11-04	45	2.8	19.6	11.9	7.7	15.2	3.2	0.210526	26.6	36	16.7	24.1	3.8	7.1	12	21.7	1	4	0	40	2.8	18.8	12.2	6.6	16.3	5	0.306748	29.9	41.7	15.3	23.2	3.8	7.6	8.3	17.8	1	3	0	50	2.5	29.2	10.9	18.3	7	1.9	0.271429	37.4
72	T0	2001-04-09	40	3.3	19.8	14.3	5.5	15.1	8.3	0.549669	29.2	37.5	20.5	38.8	3.9	10.5	5.5	20.3	0	3	0	45	3.3	20	14.2	5.8	16.1	7.7	0.478261	32.2	39.9	22.4	38.7	3.8	6.4	6.9	23.8	0	4	0	55	2.4	26.8	11.3	15.5	7.8	3.9	0.5	61
72	T1	2010-11-29	45	3.8	22.2	15.7	6.5	18.5	9.9	0.535135	49.7	70.9	33	42.7	5.3	13.4	7.3	19.4	0	1	0	50	3.7	22.2	15.4	6.8	18.5	9.8	0.52973	51	62.1	37.4	52.1	5.8	8.8	7.8	21.4	0	2	0	55	3.2	27.5	12.2	15.3	7	3.3	0.471429	52
73	T0	2004-01-12	50	3.2	21.8	14.4	7.4	13.8	1.4	0.101449	23.5	28.6	3.1	5.9	3.5	6.8	6.3	22.8	0	2	5	45	3.3	20.1	13.4	6.7	11.4	4.1	0.359649	22.1	27.4	11.2	22.3	3.8	7.5	9.6	23.3	1	3	0	100	2.5	30.1	12.3	17.8	4.5	0.984	0.218667	38.9
73	T1	2008-05-21	60	3.7	22.2	15.3	6.9	15.9	3.2	0.201258	30.9	34.7	11	13.6	3.8	4.8	7.8	15.9	0	1	0	45	3.4	22.5	14	8.5	12.9	1.8	0.139535	26.6	34.6	5.9	9.5	4.1	7.9	7.8	26.8	0	2	5	100	3	33.3	12.7	20.6	4.1	0.264	0.0643902	34.4
74	T0	2001-11-07	35	3.6	17.4	10.8	6.6	16	5.8	0.3625	29.6	35.4	18	32.2	4.1	6.1	8.7	29	0	2	0	40	3.8	19.3	11	8.3	16.5	3.2	0.193939	31	40.8	10.4	17.4	3.9	9.6	8.2	20.8	0	1	0	65	2.8	33.3	11.2	22.1	6.9	0.889	0.128841	49.7
74	T1	2013-11-07	45	3.3	20.8	13.8	7	17.2	4.5	0.261628	36.9	45.6	18.3	22.7	4.5	7.2	9.3	17.7	0	2	0	50	3.3	21.1	13.6	7.5	13.9	3.5	0.251799	29.8	34	16.5	22.8	4.8	7.1	11.3	22.4	1	3	0	100	2.5	33.8	11.9	21.9	4.5	0.405	0.09	35.8
75	T0	2008-02-27	45	3.6	22.2	13.2	9	13.2	2.8	0.212121	32.8	39.6	14.1	17.8	5.1	7.3	10.2	22.6	0	3	2	40	3.3	23.7	13.7	10	13.9	4.2	0.302158	36.3	43.7	12.6	20	5	6.9	8.1	24.2	0	3	2	100	3.2	33	11.8	21.2	7.9	1.2	0.151899	66.1
75	T1	2013-11-28	50	3.2	21.4	11.8	9.6	18.8	2.8	0.148936	45.6	58.6	10.8	18.5	4.5	8.3	10	22.8	0	1	2	40	3.3	22.5	12.6	9.9	16.5	3.8	0.230303	44.3	58.5	24.5	27.2	4.3	8.9	15	21.8	1	2	2	100	2.7	31.2	11.9	19.3	7.5	1.6	0.213333	58.8
76	T0	2002-02-22	50	4.5	21.8	15.2	6.6	18.8	3.6	0.191489	32	36	14.3	22.8	3.8	5.8	11.5	27.3	1	4	0	50	4.6	22.8	15.2	7.6	15.3	2.7	0.176471	34.3	46.4	13.6	17.4	5.1	11.8	11.5	32.2	0	4	0	100	3.5	35.3	15.2	20.1	5.7	1.6	0.280702	39.9
76	T1	2014-01-06	45	4.2	21.5	16	5.5	24.7	4.4	0.178138	51.9	61.8	23.9	27.2	4.3	7.1	12.2	23.6	1	2	0	45	3.8	21.5	13.8	7.7	18.5	3.2	0.172973	34.1	39.9	14.4	19.7	4	6.8	11.3	27.5	0	4	0	100	2.8	49.3	13.8	35.5	5.8	0.542	0.0934483	47.5
77	T0	2006-12-18	55	4.1	22.8	15	7.8	20.4	7.3	0.357843	42.7	60.3	27.6	38.2	4.3	8.9	8.3	22.7	0	1	0	70	4.3	30.2	14.9	15.3	12.7	1.1	0.0866142	28.6	32.9	2.8	4.6	4.7	6.1	12.3	22.1	1	3	5	70	3.5	30.8	13.3	17.5	7.1	3.1	0.43662	40
78	T0	2004-09-24	40	4.2	25.2	17	8.2	14.6	4.5	0.308219	26.8	33.7	13.9	20	4.1	10.9	7.2	20.2	0	1	0	100	4	31.4	16	15.4	12.3	0.322	0.0261789	35.7	38.9	0.995	1.7	5.7	9.5	7.9	24.8	1	3	5	60	3	36.4	14.3	22.1	3.8	2.9	0.763158	36.4
79	T0	2002-05-03	100	3.5	23.6	13.2	10.4	9	0.132	0.0146667	19.1	21.2	0.917	1.1	4.2	5.6	16	22.6	1	3	5	55	3.2	22	12.8	9.2	9.7	0.314	0.0323711	18.7	24.3	0.609	1.3	3.9	9.5	6.6	21.7	1	4	5	100	3.2	35.7	11.8	23.9	3.9	0.133	0.0341026	42.5
80	T0	2005-01-05	35	3.7	20.2	13.8	6.4	13.2	5.9	0.44697	31.7	34.4	22.2	32.6	4.2	5.2	12	21.5	1	4	0	30	3.3	19.1	13.8	5.3	13.9	6.5	0.467626	34.5	45.2	25.7	38.7	5.2	10	9.1	22.5	0	2	0	50	2.2	37	11.4	25.6	5.9	1	0.169492	54.1
81	T0	2004-05-18	35	3.8	21.2	13.8	7.4	10.7	6.3	0.588785	28.1	42.9	25.3	33.4	4.7	13.3	9.2	16.2	0	0	0	20	3.7	21.2	14.2	7	12.5	5.9	0.472	31	38.6	26.2	29.9	5	7.6	9.4	11.7	0	0	0	60	2.8	29.5	12.1	17.4	5	1.2	0.24	51
82	T0	2005-07-06	30	3.8	18.5	13.8	4.7	16.5	7.2	0.436364	30.7	37.5	26.4	33.4	3.9	7.6	9.2	18.8	0	1	0	30	3.8	19.6	14.2	5.4	17.7	8.5	0.480226	31.6	46.2	27	41.2	3.9	11.8	8.4	30.3	0	3	0	30	2.5	27.8	12.7	15.1	4.7	2.5	0.531915	36.2
83	T0	2004-08-20	35	4.3	23.6	15.6	8	21.2	7	0.330189	40	54.5	25.6	33.6	3.8	9.3	9.1	22.3	0	1	0	35	4.1	25	16.5	8.5	21	4.8	0.228571	35.8	40.8	24.2	28.2	3.9	5.4	13.2	21.8	1	4	0	55	3.3	35.2	15.2	20	5.5	1.4	0.254545	44
84	T0	2003-04-18	45	3.7	21.2	13.9	7.3	17.2	10.3	0.598837	38.4	53.5	32.7	47.4	5.2	11.4	7.4	15.7	0	1	0	35	3.5	19.3	13.6	5.7	15.1	8.6	0.569536	33.7	49.3	26.8	40.9	5	11.6	8.2	17.3	0	0	0	50	2.8	26.9	10.2	16.7	10.1	3.2	0.316832	76
85	T0	2005-09-09	35	3.8	25.2	15	10.2	14.4	2.1	0.145833	28.3	36.3	12.4	16.2	3.8	9.8	11.1	28.7	1	5	5	50	3.4	25.8	14.3	11.5	10.3	0.264	0.0256311	23.5	31	2.3	2.8	4.7	8.8	15.3	28.2	1	7	5	60	3	35.9	13.5	22.4	7.4	1.4	0.189189	49.6
86	T0	2005-03-15	40	4.3	24.8	17.6	7.2	11.2	2.6	0.232143	28	34.4	8.1	20.3	4.5	6.3	6.8	29.5	0	4	0	40	4.3	29	16.8	12.2	11.1	1.8	0.162162	28.6	34.2	8	11.6	4.8	6.6	8.1	17.4	1	3	4	60	3.2	44.8	12.7	32.1	7.6	1.7	0.223684	40
87	T0	2003-04-28	35	3.5	20.1	14.2	5.9	21.4	9.6	0.448598	40.5	45.8	33	48.3	3.8	5.5	10	21.3	0	1	0	45	3.3	20	13.9	6.1	19.7	6.8	0.345178	41	46.8	22.3	35.3	4.1	5.2	7.4	25.3	0	3	0	45	2.5	27.1	13.2	13.9	6.9	3	0.434783	37.4
88	T0	2002-02-15	35	3.5	26.2	12.6	13.6	14.1	2.8	0.198582	30.8	38.2	13.2	18.6	4.6	10.9	11.6	42.8	1	9	4	45	3.8	30.5	13.4	17.1	14.9	1.3	0.0872483	31	39	11.6	19.4	4.1	7.7	20.9	39.3	1	7	5	65	3	40.2	10.8	29.4	5.5	1.8	0.327273	40.4
89	T0	2005-06-15	35	3.3	18.5	12.9	5.6	14.8	3.6	0.243243	36.4	50	13.6	23.7	4.9	8.9	9.8	26.6	0	2	0	35	3.8	18.8	13.8	5	17.3	8	0.462428	43	59.5	26.8	38.5	4.7	11.6	8.6	22.2	0	2	0	70	2.8	27.2	10	17.2	5.8	1.5	0.258621	38.5
90	T0	2002-06-18	45	4	20.3	14.8	5.5	14.7	4.8	0.326531	24.3	28.8	17.7	24.1	3.7	7.3	9.8	18.7	0	2	0	40	4	19.7	14.7	5	15.8	5.9	0.373418	28.9	28.9	27.6	34.9	4.6	4.6	10.1	22	0	4	0	40	3.2	26.7	13	13.7	5.4	2.9	0.537037	39.5
91	T0	2005-01-24	70	4.4	25.7	16.6	9.1	8.6	4	0.465116	16.2	20.2	15.1	28.2	3.9	5.8	7	19.4	0	1	2	60	4.9	24.2	16.8	7.4	5.3	2.2	0.415094	11.9	14.1	8.4	14.2	6	7.9	6.7	30.9	0	2	0	100	3.2	30.8	15	15.8	4.8	0.444	0.0925	43.9
92	T0	2005-09-16	50	3.2	30	13.8	16.2	21.8	3.3	0.151376	41.5	57	16.8	20	3.7	8.1	13.7	24.3	1	5	4	50	3.1	26.6	13.8	12.8	18.5	2.1	0.113514	36.3	50.3	7.1	13.2	3.8	9.6	9	45.8	0	5	4	100	3.2	47.4	12.1	35.3	7.4	0.396	0.0535135	47.1
93	T0	2002-08-21	45	4.2	21.4	15.4	6	10.3	8.6	0.834951	18.6	20	21.9	41.7	3.7	4.5	6.6	22.4	0	2	0	45	4.3	20.8	15.3	5.5	12.3	6.4	0.520325	23.5	28	17.2	29.9	3.5	5.3	6.3	15.7	0	0	2	55	3.2	27.7	11.6	16.1	5.9	3.8	0.644068	44.5
94	T0	2003-01-08	40	4.2	26	15	11	11.1	1.6	0.144144	26.2	35.9	6.1	11	4.2	9.3	8.2	19.3	0	2	5	50	4	25.1	15.1	10	16.3	2.7	0.165644	34.5	48.5	9.8	18.5	4.2	8	7.3	27.5	0	4	2	100	3.2	37.5	13.8	23.7	4.6	0.637	0.138478	24.9
95	T0	2003-06-20	35	4.5	19.8	14.8	5	17.3	8.3	0.479769	35.1	46.6	24.9	42.4	4.7	6.9	7.7	17.6	0	1	0	50	4.3	20.3	14	6.3	19.8	4.5	0.227273	46	58.9	22.1	36	5.5	8.3	10.6	26.3	0	2	0	50	2.9	28.7	12.3	16.4	7.4	3.9	0.527027	64.8
96	T0	2007-02-26	30	4.2	25.8	14.4	11.4	10.4	2.3	0.221154	25.6	30.4	15.5	21.4	5.3	9.6	14.3	28.5	1	6	3	40	4.6	26	14.6	11.4	19.9	3	0.150754	52.3	61.6	26.5	33.5	5.7	8.9	21.7	37	1	4	3	55	3.3	35.8	14.5	21.3	6.1	2	0.327869	71.6
97	T0	2002-10-29	45	4.2	29.2	17.4	11.8	17.1	3.1	0.181287	40	45.1	20.3	29.9	5.1	6.6	14.3	35.1	1	5	3	45	4.5	27.3	18	9.3	15.9	3.4	0.213836	38.1	42.4	18.1	27.8	5.3	6.6	13.3	29.6	1	6	2	65	3.5	50.7	16.4	34.3	7.7	2.2	0.285714	63.9
98	T0	2007-02-14	40	3.3	21.8	14.1	7.7	15.9	7.4	0.465409	30.7	41.3	26.4	36.6	4.1	8.7	10.3	21.9	1	3	0	40	3.2	20	14.1	5.9	19	6.8	0.357895	35.4	51.5	22.3	33.9	3.9	8.1	8.2	20.4	0	3	0	65	3	33.2	11.5	21.7	5.9	1.7	0.288136	44.5
99	T0	2004-12-18	35	3.6	20	14.5	5.5	15.2	7.6	0.5	26.1	31.1	19.8	27.1	3.9	5.4	6.4	16.8	0	2	0	35	3.8	20.2	14.3	5.9	18.2	9.6	0.527473	36.3	44.9	24.4	50.1	3.9	5.7	5.8	22.7	0	2	0	55	2.8	29.2	11.3	17.9	5.5	2.2	0.4	41.7
100	T0	2002-11-13	50	3.3	20.3	13	7.3	14.2	3.8	0.267606	24.2	33.5	16.8	18.8	4.1	6.3	11.6	14.8	1	1	0	50	3.6	19.8	13.1	6.7	16.3	4.4	0.269939	34.7	40.5	20.1	26.6	4.3	5.9	9.2	22.3	0	2	0	50	3.2	30.5	11	19.5	6.5	2.7	0.415385	30.5
																										15.6
																										26.2
																										11
																										21.2
																										11.9
																										11.6
																										9.5
																										9.1
																										16.7
																										10.3
																										9.2
																										11.7
																										11.2
																										16.7
																										9
																										16
																										10.9
																										10.2
																										10.4
																										11
																										9.3
																										9.2
																										9.2
																										9.3
																										9.2
																										13.9
																										16.6
																										9.4
																										8.9
																										10.9
																										12
																										16.3
																										10
																										9.9
																										15.3
																										15.4
																										9.2
																										11.5
																										12.2
																										17.1
																										12.8
																										10
																										11.4
																										9.3
[truncated: 55 more columns]
